# Supplementary material for: How Science Supports Honey Bees: Identification of Research on Best Practices in Beekeeping
Source: Insects. 2025 Oct 4;16(10):1025. doi: 10.3390/insects16101025 (PMC12565016; doi:10.3390/insects16101025)
Supplement: Supplementary file 1 [file insects-16-01025-s001.zip]

Archive with 1 entries (1 files):
- insects-3907617-supplementary.xlsx
