# Supplementary material for: How Science Supports Honey Bees: Identification of Research on Best Practices in Beekeeping
Source: Insects. 2025 Oct 4;16(10):1025. doi: 10.3390/insects16101025 (PMC12565016; doi:10.3390/insects16101025)
Supplement: Supplementary file 1 [file insects-16-01025-s001.zip › insects-3907617-supplementary.xlsx]

## Sheet: Main
Supplemental Material S1
How science supports honey bees: Identification of research on best practices in beekeeping
Authors: Kristina Gratzer*, Veronika Musalkova, Robert Brodschneider
Category	Themes	Sub-themes	Practice	Parameter	Effect	Impact	Efficacy (%)	Continent	Country	Region	Season	January	February	March	April	May	June	July	August	September	October	November	December	Species	Year	Number of colonies	Comment	Commercial Product	Mean of application	Concentration	No. of appl./length of application	Dosage	Publication year	Reference
Good beekeeping practice	General apiary management	Colony management	Reusing equipment from dead colonies immediately	Annual losses	reduction	positive		North America	USA		whole year	1	1	1	1	1	1	1	1	1	1	1	1	Apis mellifera ssp.	2016-2019	140							2021	Kulhanek, K., Steinhauer, N., Wilkes, J., Wilson, M., Spivak, M., Sagili, R. R., ... & VanEngelsdorp, D. (2021). Survey-derived best management practices for backyard beekeepers improve colony health and reduce mortality. PLoS One, 16(1), e0245490.
Good beekeeping practice	General apiary management	Colony management	Starting new colonies from splits	Annual losses	reduction	positive		North America	USA		whole year	1	1	1	1	1	1	1	1	1	1	1	1	Apis mellifera ssp.	2016-2019	140							2021	Kulhanek, K., Steinhauer, N., Wilkes, J., Wilson, M., Spivak, M., Sagili, R. R., ... & VanEngelsdorp, D. (2021). Survey-derived best management practices for backyard beekeepers improve colony health and reduce mortality. PLoS One, 16(1), e0245490.
Good beekeeping practice	General apiary management	Colony management	Starting new colonies from splits	Number of colonies	increase	positive		North America	USA		whole year	1	1	1	1	1	1	1	1	1	1	1	1	Apis mellifera ssp.	2016-2019	140							2021	Kulhanek, K., Steinhauer, N., Wilkes, J., Wilson, M., Spivak, M., Sagili, R. R., ... & VanEngelsdorp, D. (2021). Survey-derived best management practices for backyard beekeepers improve colony health and reduce mortality. PLoS One, 16(1), e0245490.
Good beekeeping practice	General apiary management	Colony management	Starting new colonies from splits	Varroa infestation levels	reduction	positive		North America	USA		whole year	1	1	1	1	1	1	1	1	1	1	1	1	Apis mellifera ssp.	2016-2019	140							2021	Kulhanek, K., Steinhauer, N., Wilkes, J., Wilson, M., Spivak, M., Sagili, R. R., ... & VanEngelsdorp, D. (2021). Survey-derived best management practices for backyard beekeepers improve colony health and reduce mortality. PLoS One, 16(1), e0245490.
Good beekeeping practice	General apiary management	Colony management	Starting new colonies from splits	Virus levels (DWV)	reduction	positive		North America	USA		whole year	1	1	1	1	1	1	1	1	1	1	1	1	Apis mellifera ssp.	2016-2019	140							2021	Kulhanek, K., Steinhauer, N., Wilkes, J., Wilson, M., Spivak, M., Sagili, R. R., ... & VanEngelsdorp, D. (2021). Survey-derived best management practices for backyard beekeepers improve colony health and reduce mortality. PLoS One, 16(1), e0245490.
Good beekeeping practice	General apiary management	Colony management	Starting new colonies from splits	Virus levesls (ABPV)	reduction	positive		North America	USA		whole year	1	1	1	1	1	1	1	1	1	1	1	1	Apis mellifera ssp.	2016-2019	140							2021	Kulhanek, K., Steinhauer, N., Wilkes, J., Wilson, M., Spivak, M., Sagili, R. R., ... & VanEngelsdorp, D. (2021). Survey-derived best management practices for backyard beekeepers improve colony health and reduce mortality. PLoS One, 16(1), e0245490.
Good beekeeping practice	General apiary management	Colony management	Starting new colonies by buying nucleus	Annual losses	reduction	positive		North America	USA		whole year	1	1	1	1	1	1	1	1	1	1	1	1	Apis mellifera ssp.	2016-2019	140							2021	Kulhanek, K., Steinhauer, N., Wilkes, J., Wilson, M., Spivak, M., Sagili, R. R., ... & VanEngelsdorp, D. (2021). Survey-derived best management practices for backyard beekeepers improve colony health and reduce mortality. PLoS One, 16(1), e0245490.
Good beekeeping practice	General apiary management	Colony management	Starting new colonies by buying nucleus	Number of colonies	increase	positive		North America	USA		whole year	1	1	1	1	1	1	1	1	1	1	1	1	Apis mellifera ssp.	2016-2019	140							2021	Kulhanek, K., Steinhauer, N., Wilkes, J., Wilson, M., Spivak, M., Sagili, R. R., ... & VanEngelsdorp, D. (2021). Survey-derived best management practices for backyard beekeepers improve colony health and reduce mortality. PLoS One, 16(1), e0245490.
Good beekeeping practice	General apiary management	Colony management	Starting new colonies by buying nucleus	Varroa infestation levels	reduction	positive		North America	USA		whole year	1	1	1	1	1	1	1	1	1	1	1	1	Apis mellifera ssp.	2016-2019	140							2021	Kulhanek, K., Steinhauer, N., Wilkes, J., Wilson, M., Spivak, M., Sagili, R. R., ... & VanEngelsdorp, D. (2021). Survey-derived best management practices for backyard beekeepers improve colony health and reduce mortality. PLoS One, 16(1), e0245490.
Good beekeeping practice	General apiary management	Colony management	Starting new colonies by buying nucleus	Virus levels (DWV)	reduction	positive		North America	USA		whole year	1	1	1	1	1	1	1	1	1	1	1	1	Apis mellifera ssp.	2016-2019	140							2021	Kulhanek, K., Steinhauer, N., Wilkes, J., Wilson, M., Spivak, M., Sagili, R. R., ... & VanEngelsdorp, D. (2021). Survey-derived best management practices for backyard beekeepers improve colony health and reduce mortality. PLoS One, 16(1), e0245490.
Good beekeeping practice	General apiary management	Colony management	Starting new colonies by buying nucleus	Virus levesls (ABPV)	reduction	positive		North America	USA		whole year	1	1	1	1	1	1	1	1	1	1	1	1	Apis mellifera ssp.	2016-2019	140							2021	Kulhanek, K., Steinhauer, N., Wilkes, J., Wilson, M., Spivak, M., Sagili, R. R., ... & VanEngelsdorp, D. (2021). Survey-derived best management practices for backyard beekeepers improve colony health and reduce mortality. PLoS One, 16(1), e0245490.
Good beekeeping practice	General apiary management	Hygiene	Freezing old brood comb before reuse	Annual losses	reduction	positive		North America	USA		whole year	1	1	1	1	1	1	1	1	1	1	1	1	Apis mellifera ssp.	2016-2019	140							2021	Kulhanek, K., Steinhauer, N., Wilkes, J., Wilson, M., Spivak, M., Sagili, R. R., ... & VanEngelsdorp, D. (2021). Survey-derived best management practices for backyard beekeepers improve colony health and reduce mortality. PLoS One, 16(1), e0245490.
Good beekeeping practice	General apiary management	Hygiene	Freezing old brood comb before reuse	Number of colonies	increase	positive		North America	USA		whole year	1	1	1	1	1	1	1	1	1	1	1	1	Apis mellifera ssp.	2016-2019	140							2021	Kulhanek, K., Steinhauer, N., Wilkes, J., Wilson, M., Spivak, M., Sagili, R. R., ... & VanEngelsdorp, D. (2021). Survey-derived best management practices for backyard beekeepers improve colony health and reduce mortality. PLoS One, 16(1), e0245490.
Good beekeeping practice	General apiary management	Hygiene	Freezing old brood comb before reuse	Varroa infestation levels	reduction	positive		North America	USA		whole year	1	1	1	1	1	1	1	1	1	1	1	1	Apis mellifera ssp.	2016-2019	140							2021	Kulhanek, K., Steinhauer, N., Wilkes, J., Wilson, M., Spivak, M., Sagili, R. R., ... & VanEngelsdorp, D. (2021). Survey-derived best management practices for backyard beekeepers improve colony health and reduce mortality. PLoS One, 16(1), e0245490.
Good beekeeping practice	General apiary management	Hygiene	Freezing old brood comb before reuse	Virus levels (DWV)	reduction	positive		North America	USA		whole year	1	1	1	1	1	1	1	1	1	1	1	1	Apis mellifera ssp.	2016-2019	140							2021	Kulhanek, K., Steinhauer, N., Wilkes, J., Wilson, M., Spivak, M., Sagili, R. R., ... & VanEngelsdorp, D. (2021). Survey-derived best management practices for backyard beekeepers improve colony health and reduce mortality. PLoS One, 16(1), e0245490.
Good beekeeping practice	General apiary management	Hygiene	Freezing old brood comb before reuse	Virus levesls (ABPV)	reduction	positive		North America	USA		whole year	1	1	1	1	1	1	1	1	1	1	1	1	Apis mellifera ssp.	2016-2019	140							2021	Kulhanek, K., Steinhauer, N., Wilkes, J., Wilson, M., Spivak, M., Sagili, R. R., ... & VanEngelsdorp, D. (2021). Survey-derived best management practices for backyard beekeepers improve colony health and reduce mortality. PLoS One, 16(1), e0245490.
Good beekeeping practice	General apiary management	Queen management	Annual queen replacement	Winter losses	reduction	positive		Europe	Germany	Central Europe	whole year	1	1	1	1	1	1	1	1	1	1	1	1	Apis mellifera ssp.	2004-2008	1200							2010	Genersch, E., Von Der Ohe, W., Kaatz, H., Schroeder, A., Otten, C., Büchler, R., ... & Rosenkranz, P. (2010). The German bee monitoring project: a long term study to understand periodically high winter losses of honey bee colonies. Apidologie, 41(3).
Good beekeeping practice	General apiary management	Queen management	Annual queen replacement	Brood rearing	increase	positive		Europe	Germany	Central Europe	whole year	1	1	1	1	1	1	1	1	1	1	1	1	Apis mellifera ssp.	2004-2008	1200							2010	Genersch, E., Von Der Ohe, W., Kaatz, H., Schroeder, A., Otten, C., Büchler, R., ... & Rosenkranz, P. (2010). The German bee monitoring project: a long term study to understand periodically high winter losses of honey bee colonies. Apidologie, 41(3).
Good beekeeping practice	General apiary management	Colony management	Wintering strong colonies	Winter losses	reduction	positive		Europe	Germany	Central Europe	whole year	1	1	1	1	1	1	1	1	1	1	1	1	Apis mellifera ssp.	2004-2008	1200							2010	Genersch, E., Von Der Ohe, W., Kaatz, H., Schroeder, A., Otten, C., Büchler, R., ... & Rosenkranz, P. (2010). The German bee monitoring project: a long term study to understand periodically high winter losses of honey bee colonies. Apidologie, 41(3).
Good beekeeping practice	General apiary management	Colony management	Low colony densities	Varroa infestation levels	reduction	positive		Europe	Germany	Central Europe	July - February	1	1					1	1	1	1	1	1	Apis mellifera ssp.	2011	28							2014	Frey, E., & Rosenkranz, P. (2014). Autumn invasion rates of Varroa destructor (Mesostigmata: Varroidae) into honey bee (Hymenoptera: Apidae) colonies and the resulting increase in mite populations. Journal of economic entomology, 107(2), 508-515.
Good beekeeping practice	General apiary management	Colony management	Low colony densities	Number of adult bees	increase	positive	three times more bees	Europe	Germany	Central Europe	July - February	1	1					1	1	1	1	1	1	Apis mellifera ssp.	2011	28							2014	Frey, E., & Rosenkranz, P. (2014). Autumn invasion rates of Varroa destructor (Mesostigmata: Varroidae) into honey bee (Hymenoptera: Apidae) colonies and the resulting increase in mite populations. Journal of economic entomology, 107(2), 508-515.
Good beekeeping practice	General apiary management	Queen management	Annual queen replacement	Varroa infestation levels	reduction	positive		Asia	Turkey		May-October					1	1	1	1	1	1			Apis mellifera caucasica	2004	30							2007	Akyol, E., Yeninar, H., Karatepe, M., Karatepe, B., & Özkök, D. (2007). Effects of queen ages on Varroa (Varroa destructor) infestation level in honey bee (Apis mellifera caucasica) colonies and colony performance. Italian Journal of Animal Science, 6(2), 143-149.
Good beekeeping practice	General apiary management	Queen management	Annual queen replacement	Number of adult bees	increase	positive		Asia	Turkey		May-October					1	1	1	1	1	1			Apis mellifera caucasica	2004	30							2007	Akyol, E., Yeninar, H., Karatepe, M., Karatepe, B., & Özkök, D. (2007). Effects of queen ages on Varroa (Varroa destructor) infestation level in honey bee (Apis mellifera caucasica) colonies and colony performance. Italian Journal of Animal Science, 6(2), 143-149.
Good beekeeping practice	General apiary management	Queen management	Annual queen replacement	Brood rearing	increase	positive		Asia	Turkey		May-October					1	1	1	1	1	1			Apis mellifera caucasica	2004	30							2007	Akyol, E., Yeninar, H., Karatepe, M., Karatepe, B., & Özkök, D. (2007). Effects of queen ages on Varroa (Varroa destructor) infestation level in honey bee (Apis mellifera caucasica) colonies and colony performance. Italian Journal of Animal Science, 6(2), 143-149.
Good beekeeping practice	General apiary management	Queen management	Annual queen replacement	Honey yields	increase	positive		Asia	Turkey		May-October					1	1	1	1	1	1			Apis mellifera caucasica	2004	30							2007	Akyol, E., Yeninar, H., Karatepe, M., Karatepe, B., & Özkök, D. (2007). Effects of queen ages on Varroa (Varroa destructor) infestation level in honey bee (Apis mellifera caucasica) colonies and colony performance. Italian Journal of Animal Science, 6(2), 143-149.
Good beekeeping practice	General apiary management	Colony management	Conventional operation	Winter losses	reduction	positive	78	North America	USA		whole year	1	1	1	1	1	1	1	1	1	1	1	1	Apis mellifera ssp.	2018-2021	288							2023	Underwood, R. M., Lawrence, B. L., Turley, N. E., Cambron-Kopco, L. D., Kietzman, P. M., Traver, B. E., & López-Uribe, M. M. (2023). A longitudinal experiment demonstrates that honey bee colonies managed organically are as healthy and productive as those managed conventionally. Scientific reports, 13(1), 6072.
Good beekeeping practice	General apiary management	Colony management	Organic operation	Winter losses	reduction	positive	78	North America	USA		whole year	1	1	1	1	1	1	1	1	1	1	1	1	Apis mellifera ssp.	2018-2021	288							2023	Underwood, R. M., Lawrence, B. L., Turley, N. E., Cambron-Kopco, L. D., Kietzman, P. M., Traver, B. E., & López-Uribe, M. M. (2023). A longitudinal experiment demonstrates that honey bee colonies managed organically are as healthy and productive as those managed conventionally. Scientific reports, 13(1), 6072.
Good beekeeping practice	General apiary management	Colony management	Chemical-free operation	Winter losses	increase	negative	30	North America	USA		whole year	1	1	1	1	1	1	1	1	1	1	1	1	Apis mellifera ssp.	2018-2021	288							2023	Underwood, R. M., Lawrence, B. L., Turley, N. E., Cambron-Kopco, L. D., Kietzman, P. M., Traver, B. E., & López-Uribe, M. M. (2023). A longitudinal experiment demonstrates that honey bee colonies managed organically are as healthy and productive as those managed conventionally. Scientific reports, 13(1), 6072.
Good beekeeping practice	General apiary management	Colony management	Conventional operation	Honey yields	increase	positive		North America	USA		whole year	1	1	1	1	1	1	1	1	1	1	1	1	Apis mellifera ssp.	2018-2021	288							2023	Underwood, R. M., Lawrence, B. L., Turley, N. E., Cambron-Kopco, L. D., Kietzman, P. M., Traver, B. E., & López-Uribe, M. M. (2023). A longitudinal experiment demonstrates that honey bee colonies managed organically are as healthy and productive as those managed conventionally. Scientific reports, 13(1), 6072.
Good beekeeping practice	General apiary management	Colony management	Organic operation	Honey yields	increase	positive		North America	USA		whole year	1	1	1	1	1	1	1	1	1	1	1	1	Apis mellifera ssp.	2018-2021	288							2023	Underwood, R. M., Lawrence, B. L., Turley, N. E., Cambron-Kopco, L. D., Kietzman, P. M., Traver, B. E., & López-Uribe, M. M. (2023). A longitudinal experiment demonstrates that honey bee colonies managed organically are as healthy and productive as those managed conventionally. Scientific reports, 13(1), 6072.
Good beekeeping practice	General apiary management	Colony management	Chemical-free operation	Honey yields	reduction	negative		North America	USA		whole year	1	1	1	1	1	1	1	1	1	1	1	1	Apis mellifera ssp.	2018-2021	288							2023	Underwood, R. M., Lawrence, B. L., Turley, N. E., Cambron-Kopco, L. D., Kietzman, P. M., Traver, B. E., & López-Uribe, M. M. (2023). A longitudinal experiment demonstrates that honey bee colonies managed organically are as healthy and productive as those managed conventionally. Scientific reports, 13(1), 6072.
Good beekeeping practice	General apiary management	Colony management	Conventional operation	Varroa infestation levels	reduction	positive		North America	USA		whole year	1	1	1	1	1	1	1	1	1	1	1	1	Apis mellifera ssp.	2018-2021	288							2023	Underwood, R. M., Lawrence, B. L., Turley, N. E., Cambron-Kopco, L. D., Kietzman, P. M., Traver, B. E., & López-Uribe, M. M. (2023). A longitudinal experiment demonstrates that honey bee colonies managed organically are as healthy and productive as those managed conventionally. Scientific reports, 13(1), 6072.
Good beekeeping practice	General apiary management	Colony management	Organic operation	Varroa infestation levels	reduction	positive		North America	USA		whole year	1	1	1	1	1	1	1	1	1	1	1	1	Apis mellifera ssp.	2018-2021	288							2023	Underwood, R. M., Lawrence, B. L., Turley, N. E., Cambron-Kopco, L. D., Kietzman, P. M., Traver, B. E., & López-Uribe, M. M. (2023). A longitudinal experiment demonstrates that honey bee colonies managed organically are as healthy and productive as those managed conventionally. Scientific reports, 13(1), 6072.
Good beekeeping practice	General apiary management	Colony management	Chemical-free operation	Varroa infestation levels	increase	negative		North America	USA		whole year	1	1	1	1	1	1	1	1	1	1	1	1	Apis mellifera ssp.	2018-2021	288							2023	Underwood, R. M., Lawrence, B. L., Turley, N. E., Cambron-Kopco, L. D., Kietzman, P. M., Traver, B. E., & López-Uribe, M. M. (2023). A longitudinal experiment demonstrates that honey bee colonies managed organically are as healthy and productive as those managed conventionally. Scientific reports, 13(1), 6072.
Good beekeeping practice	General apiary management	Colony management	Conventional operation	Virus levels (DWV)	reduction	positive		North America	USA		whole year	1	1	1	1	1	1	1	1	1	1	1	1	Apis mellifera ssp.	2018-2021	288							2023	Underwood, R. M., Lawrence, B. L., Turley, N. E., Cambron-Kopco, L. D., Kietzman, P. M., Traver, B. E., & López-Uribe, M. M. (2023). A longitudinal experiment demonstrates that honey bee colonies managed organically are as healthy and productive as those managed conventionally. Scientific reports, 13(1), 6072.
Good beekeeping practice	General apiary management	Colony management	Organic operation	Virus levels (DWV)	reduction	positive		North America	USA		whole year	1	1	1	1	1	1	1	1	1	1	1	1	Apis mellifera ssp.	2018-2021	288							2023	Underwood, R. M., Lawrence, B. L., Turley, N. E., Cambron-Kopco, L. D., Kietzman, P. M., Traver, B. E., & López-Uribe, M. M. (2023). A longitudinal experiment demonstrates that honey bee colonies managed organically are as healthy and productive as those managed conventionally. Scientific reports, 13(1), 6072.
Good beekeeping practice	General apiary management	Colony management	Chemical-free operation	Virus levels (DWV)	increase	negative		North America	USA		whole year	1	1	1	1	1	1	1	1	1	1	1	1	Apis mellifera ssp.	2018-2021	288							2023	Underwood, R. M., Lawrence, B. L., Turley, N. E., Cambron-Kopco, L. D., Kietzman, P. M., Traver, B. E., & López-Uribe, M. M. (2023). A longitudinal experiment demonstrates that honey bee colonies managed organically are as healthy and productive as those managed conventionally. Scientific reports, 13(1), 6072.
Good beekeeping practice	General apiary management	Colony management	Isolated hives in winter	In-hive temperatures	increase	positive		North America	USA		December - March	1	1	1									1	Apis mellifera carnica et ligustica	2020-2021	18	polyurethane hives						2021	Alburaki, M., & Corona, M. (2021). Polyurethane honey bee hives provide better winter insulation than wooden hives. Journal of Apicultural Research, 61(2), 190-196.
Good beekeeping practice	General apiary management	Colony management	Isolated hives in winter	In-hive humidity	reduction	positive		North America	USA		December - March	1	1	1									1	Apis mellifera carnica et ligustica	2020-2021	18	polyurethane hives						2021	Alburaki, M., & Corona, M. (2021). Polyurethane honey bee hives provide better winter insulation than wooden hives. Journal of Apicultural Research, 61(2), 190-196.
Good beekeeping practice	General apiary management	Colony management	Swarming + low colony densities	Varroa infestation levels	reduction	positive		North America	USA		na													Apis mellifera ssp.		12							2015	Seeley, T. D., & Smith, M. L. (2015). Crowding honeybee colonies in apiaries can increase their vulnerability to the deadly ectoparasite Varroa destructor. Apidologie, 46, 716-727.
Good beekeeping practice	General apiary management	Colony management	Swarming + low colony densities	Winter losses	reduction	positive		North America	USA		na													Apis mellifera ssp.		12							2015	Seeley, T. D., & Smith, M. L. (2015). Crowding honeybee colonies in apiaries can increase their vulnerability to the deadly ectoparasite Varroa destructor. Apidologie, 46, 716-727.
Good beekeeping practice	General apiary management	Queen management	Domestic queens	Winter losses	reduction	positive		North America	Canada		whole year	1	1	1	1	1	1	1	1	1	1	1	1	Apis mellifera ssp.	2017-2018	129							2023	Holmes, L. A., Ovinge, L. P., Kearns, J. D., Ibrahim, A., Wolf Veiga, P., Guarna, M. M., ... & Hoover, S. E. (2023). Queen quality, performance, and winter survival of imported and domestic honey bee queen stocks. Scientific Reports, 13(1), 17273.
Good beekeeping practice	General apiary management	Queen management	Imported queens	Winter losses	increase	negative		North America	Canada		whole year	1	1	1	1	1	1	1	1	1	1	1	1	Apis mellifera ssp.	2017-2018	129							2023	Holmes, L. A., Ovinge, L. P., Kearns, J. D., Ibrahim, A., Wolf Veiga, P., Guarna, M. M., ... & Hoover, S. E. (2023). Queen quality, performance, and winter survival of imported and domestic honey bee queen stocks. Scientific Reports, 13(1), 17273.
Good beekeeping practice	General apiary management	Queen management	Imported queens	Risk of chalkbrood	increase	negative		North America	Canada		whole year	1	1	1	1	1	1	1	1	1	1	1	1	Apis mellifera ssp.	2017-2018	129							2023	Holmes, L. A., Ovinge, L. P., Kearns, J. D., Ibrahim, A., Wolf Veiga, P., Guarna, M. M., ... & Hoover, S. E. (2023). Queen quality, performance, and winter survival of imported and domestic honey bee queen stocks. Scientific Reports, 13(1), 17273.
Good beekeeping practice	General apiary management	Colony management	Reusing combs from pesticide-contaminated deadouts	Rearing of queen cells	reduction	negative		North America	USA		whole year	1	1	1	1	1	1	1	1	1	1	1	1	Apis mellifera ssp.	2020-2022	104							2023	Tokach, R., Smart, A., & Wu-Smart, J. (2023). Re-using food resources from failed honey bee (Apis mellifera L.) colonies and their impact on colony queen rearing capacity. Scientific Reports, 13(1), 18127.
Good beekeeping practice	General apiary management	Colony management	Reusing combs from pesticide-contaminated deadouts	Successfull requeening	reduction	negative		North America	USA		whole year	1	1	1	1	1	1	1	1	1	1	1	1	Apis mellifera ssp.	2020-2022	104							2023	Tokach, R., Smart, A., & Wu-Smart, J. (2023). Re-using food resources from failed honey bee (Apis mellifera L.) colonies and their impact on colony queen rearing capacity. Scientific Reports, 13(1), 18127.
Good beekeeping practice	General apiary management	Colony management	Low colony densities	Varroa infestation levels	reduction	positive		North America	USA		July - November							1	1	1	1	1		Apis mellifera ssp.	2012	30	100m distance						2017	Nolan, M. P., & Delaplane, K. S. (2017). Distance between honey bee Apis mellifera colonies regulates populations of Varroa destructor at a landscape scale. Apidologie, 48, 8-16.
Good beekeeping practice	General apiary management	Queen management	Domestic queens	Winter losses	reduction	positive		Europe	Croatia	Central Europe	whole year	1	1	1	1	1	1	1	1	1	1	1	1	Apis mellifera carnica	2015-2017	60							2020	Kovačić, M., Puškadija, Z., Dražić, M. M., Uzunov, A., Meixner, M. D., & Büchler, R. (2020). Effects of selection and local adaptation on resilience and economic suitability in Apis mellifera carnica. Apidologie, 51, 1062-1073.
Good beekeeping practice	General apiary management	Queen management	Imported queens	Winter losses	increase	negative		Europe	Croatia	Central Europe	whole year	1	1	1	1	1	1	1	1	1	1	1	1	Apis mellifera carnica	2015-2017	60							2020	Kovačić, M., Puškadija, Z., Dražić, M. M., Uzunov, A., Meixner, M. D., & Büchler, R. (2020). Effects of selection and local adaptation on resilience and economic suitability in Apis mellifera carnica. Apidologie, 51, 1062-1073.
Good beekeeping practice	General apiary management	Queen management	Imported queens	Good behavioral traits	increase	positive		Europe	Croatia	Central Europe	whole year	1	1	1	1	1	1	1	1	1	1	1	1	Apis mellifera carnica	2015-2017	60							2020	Kovačić, M., Puškadija, Z., Dražić, M. M., Uzunov, A., Meixner, M. D., & Büchler, R. (2020). Effects of selection and local adaptation on resilience and economic suitability in Apis mellifera carnica. Apidologie, 51, 1062-1073.
Good beekeeping practice	General apiary management	Queen management	Domestic queens	Expression of varroa resistance traits	increase	positive		Europe	Croatia	Central Europe	whole year	1	1	1	1	1	1	1	1	1	1	1	1	Apis mellifera carnica	2015-2017	60							2020	Kovačić, M., Puškadija, Z., Dražić, M. M., Uzunov, A., Meixner, M. D., & Büchler, R. (2020). Effects of selection and local adaptation on resilience and economic suitability in Apis mellifera carnica. Apidologie, 51, 1062-1073.
Good beekeeping practice	General apiary management	Colony management	Reusing equipment from dead colonies immediately	Annual losses	reduction	positive	30	North America	USA		whole year	1	1	1	1	1	1	1	1	1	1	1	1	Apis mellifera ssp.	2016-2019	140							2023	Tubene, S., Kulhanek, K., Rennich, K., & vanEngelsdorp, D. (2023). Best Management Practices Increase Profitability of Small-Scale US Beekeeping Operations. Journal of Economic Entomology, 116(1), 47-55.
Good beekeeping practice	General apiary management	Colony management	Starting new colonies from splits	Annual losses	reduction	positive	30	North America	USA		whole year	1	1	1	1	1	1	1	1	1	1	1	1	Apis mellifera ssp.	2016-2019	140							2023	Tubene, S., Kulhanek, K., Rennich, K., & vanEngelsdorp, D. (2023). Best Management Practices Increase Profitability of Small-Scale US Beekeeping Operations. Journal of Economic Entomology, 116(1), 47-55.
Good beekeeping practice	General apiary management	Colony management	Starting new colonies by buying nucleus	Annual losses	reduction	positive	30	North America	USA		whole year	1	1	1	1	1	1	1	1	1	1	1	1	Apis mellifera ssp.	2016-2019	140							2023	Tubene, S., Kulhanek, K., Rennich, K., & vanEngelsdorp, D. (2023). Best Management Practices Increase Profitability of Small-Scale US Beekeeping Operations. Journal of Economic Entomology, 116(1), 47-55.
Good beekeeping practice	General apiary management	Hygiene	Freezing old brood comb before reuse	Annual losses	reduction	positive	30	North America	USA		whole year	1	1	1	1	1	1	1	1	1	1	1	1	Apis mellifera ssp.	2016-2019	140							2023	Tubene, S., Kulhanek, K., Rennich, K., & vanEngelsdorp, D. (2023). Best Management Practices Increase Profitability of Small-Scale US Beekeeping Operations. Journal of Economic Entomology, 116(1), 47-55.
Good beekeeping practice	General apiary management	Colony management	Reusing equipment from dead colonies immediately	Honey yields	increase	positive	45	North America	USA		whole year	1	1	1	1	1	1	1	1	1	1	1	1	Apis mellifera ssp.	2016-2019	140							2023	Tubene, S., Kulhanek, K., Rennich, K., & vanEngelsdorp, D. (2023). Best Management Practices Increase Profitability of Small-Scale US Beekeeping Operations. Journal of Economic Entomology, 116(1), 47-55.
Good beekeeping practice	General apiary management	Colony management	Starting new colonies from splits	Honey yields	increase	positive	45	North America	USA		whole year	1	1	1	1	1	1	1	1	1	1	1	1	Apis mellifera ssp.	2016-2019	140							2023	Tubene, S., Kulhanek, K., Rennich, K., & vanEngelsdorp, D. (2023). Best Management Practices Increase Profitability of Small-Scale US Beekeeping Operations. Journal of Economic Entomology, 116(1), 47-55.
Good beekeeping practice	General apiary management	Colony management	Starting new colonies by buying nucleus	Honey yields	increase	positive	45	North America	USA		whole year	1	1	1	1	1	1	1	1	1	1	1	1	Apis mellifera ssp.	2016-2019	140							2023	Tubene, S., Kulhanek, K., Rennich, K., & vanEngelsdorp, D. (2023). Best Management Practices Increase Profitability of Small-Scale US Beekeeping Operations. Journal of Economic Entomology, 116(1), 47-55.
Good beekeeping practice	General apiary management	Hygiene	Freezing old brood comb before reuse	Honey yields	increase	positive	45	North America	USA		whole year	1	1	1	1	1	1	1	1	1	1	1	1	Apis mellifera ssp.	2016-2019	140							2023	Tubene, S., Kulhanek, K., Rennich, K., & vanEngelsdorp, D. (2023). Best Management Practices Increase Profitability of Small-Scale US Beekeeping Operations. Journal of Economic Entomology, 116(1), 47-55.
Good beekeeping practice	General apiary management	Feeding and Watering	Natural forage	Winter losses	reduction	positive		North America	USA		November - February	1	1									1	1	Apis mellifera ligustica	2013-2014	40							2016	DeGrandi-Hoffman, G., Chen, Y., Rivera, R., Carroll, M., Chambers, M., Hidalgo, G., & de Jong, E. W. (2016). Honey bee colonies provided with natural forage have lower pathogen loads and higher overwinter survival than those fed protein supplements. Apidologie, 47, 186-196.
Good beekeeping practice	General apiary management	Feeding and Watering	Protein supplements	Winter losses	increase	negative		North America	USA		November - February	1	1									1	1	Apis mellifera ligustica	2013-2014	40							2016	DeGrandi-Hoffman, G., Chen, Y., Rivera, R., Carroll, M., Chambers, M., Hidalgo, G., & de Jong, E. W. (2016). Honey bee colonies provided with natural forage have lower pathogen loads and higher overwinter survival than those fed protein supplements. Apidologie, 47, 186-196.
Good beekeeping practice	General apiary management	Feeding and Watering	Natural forage	Queen losses	reduction	positive		North America	USA		November - February	1	1									1	1	Apis mellifera ligustica	2013-2014	40							2016	DeGrandi-Hoffman, G., Chen, Y., Rivera, R., Carroll, M., Chambers, M., Hidalgo, G., & de Jong, E. W. (2016). Honey bee colonies provided with natural forage have lower pathogen loads and higher overwinter survival than those fed protein supplements. Apidologie, 47, 186-196.
Good beekeeping practice	General apiary management	Feeding and Watering	Protein supplements	Queen losses	increase	negative		North America	USA		November - February	1	1									1	1	Apis mellifera ligustica	2013-2014	40							2016	DeGrandi-Hoffman, G., Chen, Y., Rivera, R., Carroll, M., Chambers, M., Hidalgo, G., & de Jong, E. W. (2016). Honey bee colonies provided with natural forage have lower pathogen loads and higher overwinter survival than those fed protein supplements. Apidologie, 47, 186-196.
Good beekeeping practice	General apiary management	Feeding and Watering	Natural forage	Virus levels (BQCV)	reduction	positive		North America	USA		November - February	1	1									1	1	Apis mellifera ligustica	2013-2014	40							2016	DeGrandi-Hoffman, G., Chen, Y., Rivera, R., Carroll, M., Chambers, M., Hidalgo, G., & de Jong, E. W. (2016). Honey bee colonies provided with natural forage have lower pathogen loads and higher overwinter survival than those fed protein supplements. Apidologie, 47, 186-196.
Good beekeeping practice	General apiary management	Feeding and Watering	Protein supplements	Virus levels (BQCV)	increase	negative		North America	USA		November - February	1	1									1	1	Apis mellifera ligustica	2013-2014	40							2016	DeGrandi-Hoffman, G., Chen, Y., Rivera, R., Carroll, M., Chambers, M., Hidalgo, G., & de Jong, E. W. (2016). Honey bee colonies provided with natural forage have lower pathogen loads and higher overwinter survival than those fed protein supplements. Apidologie, 47, 186-196.
Good beekeeping practice	General apiary management	Feeding and Watering	Natural forage	Nosema infestation levels	reduction	positive		North America	USA		November - February	1	1									1	1	Apis mellifera ligustica	2013-2014	40							2016	DeGrandi-Hoffman, G., Chen, Y., Rivera, R., Carroll, M., Chambers, M., Hidalgo, G., & de Jong, E. W. (2016). Honey bee colonies provided with natural forage have lower pathogen loads and higher overwinter survival than those fed protein supplements. Apidologie, 47, 186-196.
Good beekeeping practice	General apiary management	Feeding and Watering	Protein supplements	Nosema infestation levels	increase	negative		North America	USA		November - February	1	1									1	1	Apis mellifera ligustica	2013-2014	40							2016	DeGrandi-Hoffman, G., Chen, Y., Rivera, R., Carroll, M., Chambers, M., Hidalgo, G., & de Jong, E. W. (2016). Honey bee colonies provided with natural forage have lower pathogen loads and higher overwinter survival than those fed protein supplements. Apidologie, 47, 186-196.
Good beekeeping practice	General apiary management	Feeding and Watering	Agricultural forage	Number of adult bees	reduction	negative		North America	USA		whole year	1	1	1	1	1	1	1	1	1	1	1	1	Apis mellifera carnica	2014-2015	160							2019	Ricigliano, V. A., Mott, B. M., Maes, P. W., Floyd, A. S., Fitz, W., Copeland, D. C., ... & Anderson, K. E. (2019). Honey bee colony performance and health are enhanced by apiary proximity to US Conservation Reserve Program (CRP) lands. Scientific reports, 9(1), 4894.
Good beekeeping practice	General apiary management	Feeding and Watering	Natural forage	Number of adult bees	increase	positive		North America	USA		whole year	1	1	1	1	1	1	1	1	1	1	1	1	Apis mellifera carnica	2014-2015	160							2019	Ricigliano, V. A., Mott, B. M., Maes, P. W., Floyd, A. S., Fitz, W., Copeland, D. C., ... & Anderson, K. E. (2019). Honey bee colony performance and health are enhanced by apiary proximity to US Conservation Reserve Program (CRP) lands. Scientific reports, 9(1), 4894.
Good beekeeping practice	General apiary management	Feeding and Watering	Agricultural forage	Brood rearing	reduction	negative		North America	USA		whole year	1	1	1	1	1	1	1	1	1	1	1	1	Apis mellifera carnica	2014-2015	160							2019	Ricigliano, V. A., Mott, B. M., Maes, P. W., Floyd, A. S., Fitz, W., Copeland, D. C., ... & Anderson, K. E. (2019). Honey bee colony performance and health are enhanced by apiary proximity to US Conservation Reserve Program (CRP) lands. Scientific reports, 9(1), 4894.
Good beekeeping practice	General apiary management	Feeding and Watering	Natural forage	Brood rearing	increase	positive		North America	USA		whole year	1	1	1	1	1	1	1	1	1	1	1	1	Apis mellifera carnica	2014-2015	160							2019	Ricigliano, V. A., Mott, B. M., Maes, P. W., Floyd, A. S., Fitz, W., Copeland, D. C., ... & Anderson, K. E. (2019). Honey bee colony performance and health are enhanced by apiary proximity to US Conservation Reserve Program (CRP) lands. Scientific reports, 9(1), 4894.
Good beekeeping practice	General apiary management	Feeding and Watering	Agricultural forage	Varroa infestation levels	no effect	no impact		North America	USA		whole year	1	1	1	1	1	1	1	1	1	1	1	1	Apis mellifera carnica	2014-2015	160							2019	Ricigliano, V. A., Mott, B. M., Maes, P. W., Floyd, A. S., Fitz, W., Copeland, D. C., ... & Anderson, K. E. (2019). Honey bee colony performance and health are enhanced by apiary proximity to US Conservation Reserve Program (CRP) lands. Scientific reports, 9(1), 4894.
Good beekeeping practice	General apiary management	Feeding and Watering	Natural forage	Varroa infestation levels	no effect	no impact		North America	USA		whole year	1	1	1	1	1	1	1	1	1	1	1	1	Apis mellifera carnica	2014-2015	160							2019	Ricigliano, V. A., Mott, B. M., Maes, P. W., Floyd, A. S., Fitz, W., Copeland, D. C., ... & Anderson, K. E. (2019). Honey bee colony performance and health are enhanced by apiary proximity to US Conservation Reserve Program (CRP) lands. Scientific reports, 9(1), 4894.
Good beekeeping practice	General apiary management	Feeding and Watering	Agricultural forage	Virus levels (DWV)	no effect	no impact		North America	USA		whole year	1	1	1	1	1	1	1	1	1	1	1	1	Apis mellifera carnica	2014-2015	160							2019	Ricigliano, V. A., Mott, B. M., Maes, P. W., Floyd, A. S., Fitz, W., Copeland, D. C., ... & Anderson, K. E. (2019). Honey bee colony performance and health are enhanced by apiary proximity to US Conservation Reserve Program (CRP) lands. Scientific reports, 9(1), 4894.
Good beekeeping practice	General apiary management	Feeding and Watering	Natural forage	Virus levels (DWV)	no effect	no impact		North America	USA		whole year	1	1	1	1	1	1	1	1	1	1	1	1	Apis mellifera carnica	2014-2015	160							2019	Ricigliano, V. A., Mott, B. M., Maes, P. W., Floyd, A. S., Fitz, W., Copeland, D. C., ... & Anderson, K. E. (2019). Honey bee colony performance and health are enhanced by apiary proximity to US Conservation Reserve Program (CRP) lands. Scientific reports, 9(1), 4894.
Good beekeeping practice	General apiary management	Feeding and Watering	Natural forage	Number of adult bees	increase	positive		North America	USA		whole year	1	1	1	1	1	1	1	1	1	1	1	1	Apis mellifera carnica	2014-2016	240							2017	Meikle, W. G., Weiss, M., Maes, P. W., Fitz, W., Snyder, L. A., Sheehan, T., ... & Anderson, K. E. (2017). Internal hive temperature as a means of monitoring honey bee colony health in a migratory beekeeping operation before and during winter. Apidologie, 48(5), 666-680.
Good beekeeping practice	General apiary management	Feeding and Watering	Natural forage	Brood rearing	increase	positive		North America	USA		whole year	1	1	1	1	1	1	1	1	1	1	1	1	Apis mellifera carnica	2014-2016	240							2017	Meikle, W. G., Weiss, M., Maes, P. W., Fitz, W., Snyder, L. A., Sheehan, T., ... & Anderson, K. E. (2017). Internal hive temperature as a means of monitoring honey bee colony health in a migratory beekeeping operation before and during winter. Apidologie, 48(5), 666-680.
Good beekeeping practice	General apiary management	Feeding and Watering	Natural forage	In-hive temperatures	increase	positive		North America	USA		whole year	1	1	1	1	1	1	1	1	1	1	1	1	Apis mellifera carnica	2014-2016	240							2017	Meikle, W. G., Weiss, M., Maes, P. W., Fitz, W., Snyder, L. A., Sheehan, T., ... & Anderson, K. E. (2017). Internal hive temperature as a means of monitoring honey bee colony health in a migratory beekeeping operation before and during winter. Apidologie, 48(5), 666-680.
Good beekeeping practice	General apiary management	Feeding and Watering	Agricultural forage	Number of adult bees	reduction	negative		North America	USA		whole year	1	1	1	1	1	1	1	1	1	1	1	1	Apis mellifera carnica	2014-2016	240							2017	Meikle, W. G., Weiss, M., Maes, P. W., Fitz, W., Snyder, L. A., Sheehan, T., ... & Anderson, K. E. (2017). Internal hive temperature as a means of monitoring honey bee colony health in a migratory beekeeping operation before and during winter. Apidologie, 48(5), 666-680.
Good beekeeping practice	General apiary management	Feeding and Watering	Agricultural forage	Brood rearing	reduction	negative		North America	USA		whole year	1	1	1	1	1	1	1	1	1	1	1	1	Apis mellifera carnica	2014-2016	240							2017	Meikle, W. G., Weiss, M., Maes, P. W., Fitz, W., Snyder, L. A., Sheehan, T., ... & Anderson, K. E. (2017). Internal hive temperature as a means of monitoring honey bee colony health in a migratory beekeeping operation before and during winter. Apidologie, 48(5), 666-680.
Good beekeeping practice	General apiary management	Feeding and Watering	Agricultural forage	In-hive temperatures	reduction	negative		North America	USA		whole year	1	1	1	1	1	1	1	1	1	1	1	1	Apis mellifera carnica	2014-2016	240							2017	Meikle, W. G., Weiss, M., Maes, P. W., Fitz, W., Snyder, L. A., Sheehan, T., ... & Anderson, K. E. (2017). Internal hive temperature as a means of monitoring honey bee colony health in a migratory beekeeping operation before and during winter. Apidologie, 48(5), 666-680.
Good beekeeping practice	General apiary management	Feeding and Watering	Agricultural forage	In-hive temperature variability	increase	negative		North America	USA		whole year	1	1	1	1	1	1	1	1	1	1	1	1	Apis mellifera carnica	2014-2016	240							2017	Meikle, W. G., Weiss, M., Maes, P. W., Fitz, W., Snyder, L. A., Sheehan, T., ... & Anderson, K. E. (2017). Internal hive temperature as a means of monitoring honey bee colony health in a migratory beekeeping operation before and during winter. Apidologie, 48(5), 666-680.
Good beekeeping practice	General apiary management	Colony management	Long-distance transportation of small colonies	In-hive temperatures	reduction	negative		North America	USA		October										1			Apis mellifera ssp.	2012	10							2019	Melicher, D., Wilson, E. S., Bowsher, J. H., Peterson, S. S., Yocum, G. D., & Rinehart, J. P. (2019). Long-distance transportation causes temperature stress in the honey bee, Apis mellifera (Hymenoptera: Apidae). Environmental entomology, 48(3), 691-701.
Good beekeeping practice	General apiary management	Colony management	Long-distance transportation of small colonies	Annual losses	increase	negative		North America	USA		October										1			Apis mellifera ssp.	2012	10							2019	Melicher, D., Wilson, E. S., Bowsher, J. H., Peterson, S. S., Yocum, G. D., & Rinehart, J. P. (2019). Long-distance transportation causes temperature stress in the honey bee, Apis mellifera (Hymenoptera: Apidae). Environmental entomology, 48(3), 691-701.
Good beekeeping practice	General apiary management	Colony management	Isolated hives in summer	Honey yields	increase	positive		Asia	Saudi Arabia		summer						1	1	1					Apis mellifera carnica et yementica	na	40							2013	Abou-Shaara, H. F., Al-Ghamdi, A. A., & Mohamed, A. A. (2013). Honey bee colonies performance enhance by newly modified beehives. Journal of Apicultural Science, 57(2), 45-57.
Good beekeeping practice	General apiary management	Feeding and Watering	Sugar syrup	Brood rearing	increase	positive		North America	USA		winter	1	1									1	1	Apis mellifera ssp.	2008-2009	10							2013	Sammataro, D., & Weiss, M. (2013). Comparison of productivity of colonies of honey bees, Apis mellifera, supplemented with sucrose or high fructose corn syrup. Journal of insect science, 13(1), 19.
Good beekeeping practice	General apiary management	Feeding and Watering	High fructose corn syrup	Brood rearing	increase	positive		North America	USA		winter	1	1									1	1	Apis mellifera ssp.	2008-2009	10							2013	Sammataro, D., & Weiss, M. (2013). Comparison of productivity of colonies of honey bees, Apis mellifera, supplemented with sucrose or high fructose corn syrup. Journal of insect science, 13(1), 19.
Good beekeeping practice	General apiary management	Feeding and Watering	Pollen supplementation	Colony strength	no effect	no impact		North America	USA		summer (June-July)						1	1						Apis mellifera ssp.	2015	75							2019	Mortensen, A. N., Jack, C. J., Bustamante, T. A., Schmehl, D. R., & Ellis, J. D. (2019). Effects of supplemental pollen feeding on honey bee (Hymenoptera: Apidae) colony strength and Nosema spp. infection. Journal of Economic Entomology, 112(1), 60-66.
Good beekeeping practice	General apiary management	Feeding and Watering	Protein supplements	Colony strength	no effect	no impact		North America	USA		summer (June-July)						1	1						Apis mellifera ssp.	2015	75							2019	Mortensen, A. N., Jack, C. J., Bustamante, T. A., Schmehl, D. R., & Ellis, J. D. (2019). Effects of supplemental pollen feeding on honey bee (Hymenoptera: Apidae) colony strength and Nosema spp. infection. Journal of Economic Entomology, 112(1), 60-66.
Good beekeeping practice	General apiary management	Feeding and Watering	Pollen supplementation	Nosema infestation levels	no effect	no impact		North America	USA		summer (June-July)						1	1						Apis mellifera ssp.	2015	75							2019	Mortensen, A. N., Jack, C. J., Bustamante, T. A., Schmehl, D. R., & Ellis, J. D. (2019). Effects of supplemental pollen feeding on honey bee (Hymenoptera: Apidae) colony strength and Nosema spp. infection. Journal of Economic Entomology, 112(1), 60-66.
Good beekeeping practice	General apiary management	Feeding and Watering	Protein supplements	Nosema infestation levels	no effect	no impact		North America	USA		summer (June-July)						1	1						Apis mellifera ssp.	2015	75							2019	Mortensen, A. N., Jack, C. J., Bustamante, T. A., Schmehl, D. R., & Ellis, J. D. (2019). Effects of supplemental pollen feeding on honey bee (Hymenoptera: Apidae) colony strength and Nosema spp. infection. Journal of Economic Entomology, 112(1), 60-66.
Good beekeeping practice	General apiary management	Queen management	Young queens	Brood rearing	increase	positive		North America	USA		whole year	1	1	1	1	1	1	1	1	1	1	1	1	Apis mellifera ligustica	2016-2017	252							2018	Ricigliano, V. A., Mott, B. M., Floyd, A. S., Copeland, D. C., Carroll, M. J., & Anderson, K. E. (2018). Honey bees overwintering in a southern climate: longitudinal effects of nutrition and queen age on colony-level molecular physiology and performance. Scientific Reports, 8(1), 10475.
Good beekeeping practice	General apiary management	Feeding and Watering	Pollen supplementation	Brood rearing	increase	positive		Asia	Turkey		September-February	1	1							1	1	1	1	Apis mellifera ssp.	2020-2021	48	best results for Papaver somniferum pollen						2022	Topal, E., Mărgăoan, R., Bay, V., Takma, Ç., Yücel, B., Oskay, D., ... & Kösoğlu, M. (2022). The effect of supplementary feeding with different pollens in autumn on colony development under natural environment and in vitro lifespan of honey bees. Insects, 13(7), 588.
Good beekeeping practice	General apiary management	Feeding and Watering	Pollen supplementation	Number of adult bees	increase	positive		Asia	Turkey		September-February	1	1							1	1	1	1	Apis mellifera ssp.	2020-2021	48	best results for Papaver somniferum pollen						2022	Topal, E., Mărgăoan, R., Bay, V., Takma, Ç., Yücel, B., Oskay, D., ... & Kösoğlu, M. (2022). The effect of supplementary feeding with different pollens in autumn on colony development under natural environment and in vitro lifespan of honey bees. Insects, 13(7), 588.
Good beekeeping practice	General apiary management	Feeding and Watering	Pollen supplementation	Winter losses	reduction	positive		Asia	Turkey		September-February	1	1							1	1	1	1	Apis mellifera ssp.	2020-2021	48	best results for Papaver somniferum pollen						2022	Topal, E., Mărgăoan, R., Bay, V., Takma, Ç., Yücel, B., Oskay, D., ... & Kösoğlu, M. (2022). The effect of supplementary feeding with different pollens in autumn on colony development under natural environment and in vitro lifespan of honey bees. Insects, 13(7), 588.
Good beekeeping practice	General apiary management	Feeding and Watering	Pollen supplementation	Nosema infestation levels	reduction	positive		South America	Argentina		March-April			1	1									Apis mellifera ssp.	2015	62							2019	Branchiccela, B., Castelli, L., Corona, M., Díaz-Cetti, S., Invernizzi, C., Martínez de la Escalera, G., ... & Antúnez, K. (2019). Impact of nutritional stress on the honeybee colony health. Scientific reports, 9(1), 10156.
Good beekeeping practice	General apiary management	Feeding and Watering	Pollen supplementation	Brood rearing	increase	positive		South America	Argentina		March-April			1	1									Apis mellifera ssp.	2015	62							2019	Branchiccela, B., Castelli, L., Corona, M., Díaz-Cetti, S., Invernizzi, C., Martínez de la Escalera, G., ... & Antúnez, K. (2019). Impact of nutritional stress on the honeybee colony health. Scientific reports, 9(1), 10156.
Good beekeeping practice	General apiary management	Feeding and Watering	Pollen supplementation	Number of adult bees	increase	positive		South America	Argentina		March-April			1	1									Apis mellifera ssp.	2015	62							2019	Branchiccela, B., Castelli, L., Corona, M., Díaz-Cetti, S., Invernizzi, C., Martínez de la Escalera, G., ... & Antúnez, K. (2019). Impact of nutritional stress on the honeybee colony health. Scientific reports, 9(1), 10156.
Good beekeeping practice	General apiary management	Colony management	Low colony densities	Winter losses	reduction	positive		North America	USA		whole year	1	1	1	1	1	1	1	1	1	1	1	1	Apis mellifera ssp.	2015-2016	48							2019	Dynes, T. L., Berry, J. A., Delaplane, K. S., Brosi, B. J., & de Roode, J. C. (2019). Reduced density and visually complex apiaries reduce parasite load and promote honey production and overwintering survival in honey bees. PLoS One, 14(5), e0216286.
Good beekeeping practice	General apiary management	Colony management	Low colony densities	Honey yields	increase	positive		North America	USA		whole year	1	1	1	1	1	1	1	1	1	1	1	1	Apis mellifera ssp.	2015-2016	48							2019	Dynes, T. L., Berry, J. A., Delaplane, K. S., Brosi, B. J., & de Roode, J. C. (2019). Reduced density and visually complex apiaries reduce parasite load and promote honey production and overwintering survival in honey bees. PLoS One, 14(5), e0216286.
Good beekeeping practice	General apiary management	Colony management	Low colony densities	Drifting bees	reduction	positive		North America	USA		whole year	1	1	1	1	1	1	1	1	1	1	1	1	Apis mellifera ssp.	2015-2016	48							2019	Dynes, T. L., Berry, J. A., Delaplane, K. S., Brosi, B. J., & de Roode, J. C. (2019). Reduced density and visually complex apiaries reduce parasite load and promote honey production and overwintering survival in honey bees. PLoS One, 14(5), e0216286.
Good beekeeping practice	General apiary management	Feeding and Watering	Supplement BEEWELL AminoPlus	Nosema infestation levels	reduction	positive		Europe	Serbia	South-eastern Europe	whole year	1	1	1	1	1	1	1	1	1	1	1	1	Apis mellifera ssp.	2020-2021	40							2022	Stanimirović, Z., Glavinić, U., Ristanić, M., Jelisić, S., Vejnović, B., Niketić, M., & Stevanović, J. (2022). Diet supplementation helps honey bee colonies in combat infections by enhancing their hygienic behaviour. Acta Veterinaria, 72(2), 145-166.
Good beekeeping practice	General apiary management	Feeding and Watering	Supplement BEEWELL AminoPlus	Hygienic behaviour	increase	positive		Europe	Serbia	South-eastern Europe	whole year	1	1	1	1	1	1	1	1	1	1	1	1	Apis mellifera ssp.	2020-2021	40							2022	Stanimirović, Z., Glavinić, U., Ristanić, M., Jelisić, S., Vejnović, B., Niketić, M., & Stevanović, J. (2022). Diet supplementation helps honey bee colonies in combat infections by enhancing their hygienic behaviour. Acta Veterinaria, 72(2), 145-166.
Good beekeeping practice	General apiary management	Colony management	Small hives	Swarming	increase	negative		North America	USA		whole year	1	1	1	1	1	1	1	1	1	1	1	1	Apis mellifera ssp.	2012-2013	12	small hive = 42l, large hive = 168l						2016	Loftus, J. C., Smith, M. L., & Seeley, T. D. (2016). How honey bee colonies survive in the wild: testing the importance of small nests and frequent swarming. PloS one, 11(3), e0150362.
Good beekeeping practice	General apiary management	Colony management	Small hives	Varroa infestation levels	reduction	positive		North America	USA		whole year	1	1	1	1	1	1	1	1	1	1	1	1	Apis mellifera ssp.	2012-2013	12	small hive = 42l, large hive = 168l						2016	Loftus, J. C., Smith, M. L., & Seeley, T. D. (2016). How honey bee colonies survive in the wild: testing the importance of small nests and frequent swarming. PloS one, 11(3), e0150362.
Good beekeeping practice	General apiary management	Colony management	Small hives	Virus levels (DWV)	reduction	positive		North America	USA		whole year	1	1	1	1	1	1	1	1	1	1	1	1	Apis mellifera ssp.	2012-2013	12	small hive = 42l, large hive = 168l						2016	Loftus, J. C., Smith, M. L., & Seeley, T. D. (2016). How honey bee colonies survive in the wild: testing the importance of small nests and frequent swarming. PloS one, 11(3), e0150362.
Good beekeeping practice	General apiary management	Colony management	Small hives	Winter losses	reduction	positive		North America	USA		whole year	1	1	1	1	1	1	1	1	1	1	1	1	Apis mellifera ssp.	2012-2013	12	small hive = 42l, large hive = 168l						2016	Loftus, J. C., Smith, M. L., & Seeley, T. D. (2016). How honey bee colonies survive in the wild: testing the importance of small nests and frequent swarming. PloS one, 11(3), e0150362.
Good beekeeping practice	General apiary management	Colony management	Small hives	Number of adult bees	reduction	negative		North America	USA		whole year	1	1	1	1	1	1	1	1	1	1	1	1	Apis mellifera ssp.	2012-2013	12	small hive = 42l, large hive = 168l						2016	Loftus, J. C., Smith, M. L., & Seeley, T. D. (2016). How honey bee colonies survive in the wild: testing the importance of small nests and frequent swarming. PloS one, 11(3), e0150362.
Good beekeeping practice	General apiary management	Colony management	Small hives	Brood rearing	reduction	negative		North America	USA		whole year	1	1	1	1	1	1	1	1	1	1	1	1	Apis mellifera ssp.	2012-2013	12	small hive = 42l, large hive = 168l						2016	Loftus, J. C., Smith, M. L., & Seeley, T. D. (2016). How honey bee colonies survive in the wild: testing the importance of small nests and frequent swarming. PloS one, 11(3), e0150362.
Good beekeeping practice	General apiary management	Colony management	Swarming	Varroa infestation levels	reduction	positive		North America	USA		whole year	1	1	1	1	1	1	1	1	1	1	1	1	Apis mellifera ssp.	2012-2013	12	small hive = 42l, large hive = 168l						2016	Loftus, J. C., Smith, M. L., & Seeley, T. D. (2016). How honey bee colonies survive in the wild: testing the importance of small nests and frequent swarming. PloS one, 11(3), e0150362.
Good beekeeping practice	General apiary management	Colony management	Swarming	Virus levels (DWV)	reduction	positive		North America	USA		whole year	1	1	1	1	1	1	1	1	1	1	1	1	Apis mellifera ssp.	2012-2013	12	small hive = 42l, large hive = 168l						2016	Loftus, J. C., Smith, M. L., & Seeley, T. D. (2016). How honey bee colonies survive in the wild: testing the importance of small nests and frequent swarming. PloS one, 11(3), e0150362.
Good beekeeping practice	General apiary management	Colony management	Swarming	Winter losses	reduction	positive		North America	USA		whole year	1	1	1	1	1	1	1	1	1	1	1	1	Apis mellifera ssp.	2012-2013	12	small hive = 42l, large hive = 168l						2016	Loftus, J. C., Smith, M. L., & Seeley, T. D. (2016). How honey bee colonies survive in the wild: testing the importance of small nests and frequent swarming. PloS one, 11(3), e0150362.
Good beekeeping practice	General apiary management	Colony management	Swarming	Number of adult bees	reduction	negative		North America	USA		whole year	1	1	1	1	1	1	1	1	1	1	1	1	Apis mellifera ssp.	2012-2013	12	small hive = 42l, large hive = 168l						2016	Loftus, J. C., Smith, M. L., & Seeley, T. D. (2016). How honey bee colonies survive in the wild: testing the importance of small nests and frequent swarming. PloS one, 11(3), e0150362.
Good beekeeping practice	General apiary management	Colony management	Swarming	Brood rearing	reduction	negative		North America	USA		whole year	1	1	1	1	1	1	1	1	1	1	1	1	Apis mellifera ssp.	2012-2013	12	small hive = 42l, large hive = 168l						2016	Loftus, J. C., Smith, M. L., & Seeley, T. D. (2016). How honey bee colonies survive in the wild: testing the importance of small nests and frequent swarming. PloS one, 11(3), e0150362.
Good beekeeping practice	General apiary management	Colony management	Shook swarm	Honey yields	reduction	negative		Asia	Turkey		spring (May)					1								Apis mellifera ssp.	2004-2005	40	neither comb foundation, nor artificial feeding provided						2008	Guler, A. (2008). The effects of the shook swarm technique on honey bee (Apis mellifera L.) colony productivity and honey quality. Journal of apicultural research, 47(1), 27-34.
Good beekeeping practice	General apiary management	Colony management	Shook swarm	Wax production	increase	positive		Asia	Turkey		spring (May)					1								Apis mellifera ssp.	2004-2005	40	neither comb foundation, nor artificial feeding provided						2008	Guler, A. (2008). The effects of the shook swarm technique on honey bee (Apis mellifera L.) colony productivity and honey quality. Journal of apicultural research, 47(1), 27-34.
Good beekeeping practice	General apiary management	Colony management	Shook swarm	Number of adult bees	reduction	negative		Asia	Turkey		spring (May)					1								Apis mellifera ssp.	2004-2005	40	neither comb foundation, nor artificial feeding provided						2008	Guler, A. (2008). The effects of the shook swarm technique on honey bee (Apis mellifera L.) colony productivity and honey quality. Journal of apicultural research, 47(1), 27-34.
Good beekeeping practice	General apiary management	Colony management	Shook swarm	Brood rearing	reduction	negative		Asia	Turkey		spring (May)					1								Apis mellifera ssp.	2004-2005	40	neither comb foundation, nor artificial feeding provided						2008	Guler, A. (2008). The effects of the shook swarm technique on honey bee (Apis mellifera L.) colony productivity and honey quality. Journal of apicultural research, 47(1), 27-34.
Good beekeeping practice	General apiary management	Feeding and Watering	Sugar syrup	Number of adult bees	increase	positive		North America	USA		summer (June-July)						1	1						Apis mellifera ssp.	2008	10							2013	Sammataro, D., & Weiss, M. (2013). Comparison of productivity of colonies of honey bees, Apis mellifera, supplemented with sucrose or high fructose corn syrup. Journal of insect science, 13(1), 19.
Good beekeeping practice	General apiary management	Feeding and Watering	High fructose corn syrup	Number of adult bees	increase	positive moderate		North America	USA		summer (June-July)						1	1						Apis mellifera ssp.	2008	10							2013	Sammataro, D., & Weiss, M. (2013). Comparison of productivity of colonies of honey bees, Apis mellifera, supplemented with sucrose or high fructose corn syrup. Journal of insect science, 13(1), 19.
Good beekeeping practice	General apiary management	Feeding and Watering	Sugar syrup	Wax production	increase	positive		North America	USA		summer (June-July)						1	1						Apis mellifera ssp.	2008	10							2013	Sammataro, D., & Weiss, M. (2013). Comparison of productivity of colonies of honey bees, Apis mellifera, supplemented with sucrose or high fructose corn syrup. Journal of insect science, 13(1), 19.
Good beekeeping practice	General apiary management	Feeding and Watering	High fructose corn syrup	Wax production	increase	positive moderate		North America	USA		summer (June-July)						1	1						Apis mellifera ssp.	2008	10							2013	Sammataro, D., & Weiss, M. (2013). Comparison of productivity of colonies of honey bees, Apis mellifera, supplemented with sucrose or high fructose corn syrup. Journal of insect science, 13(1), 19.
Good beekeeping practice	General apiary management	Feeding and Watering	Sugar syrup	Brood rearing	no effect	no impact		North America	USA		summer (June-July)						1	1						Apis mellifera ssp.	2008	10							2013	Sammataro, D., & Weiss, M. (2013). Comparison of productivity of colonies of honey bees, Apis mellifera, supplemented with sucrose or high fructose corn syrup. Journal of insect science, 13(1), 19.
Good beekeeping practice	General apiary management	Feeding and Watering	High fructose corn syrup	Brood rearing	no effect	no impact		North America	USA		summer (June-July)						1	1						Apis mellifera ssp.	2008	10							2013	Sammataro, D., & Weiss, M. (2013). Comparison of productivity of colonies of honey bees, Apis mellifera, supplemented with sucrose or high fructose corn syrup. Journal of insect science, 13(1), 19.
Good beekeeping practice	General apiary management	Feeding and Watering	Sugar syrup	Number of adult bees	increase	positive		North America	USA		winter (November, February)		1									1		Apis mellifera ssp.	2008-2009	10							2013	Sammataro, D., & Weiss, M. (2013). Comparison of productivity of colonies of honey bees, Apis mellifera, supplemented with sucrose or high fructose corn syrup. Journal of insect science, 13(1), 19.
Good beekeeping practice	General apiary management	Feeding and Watering	High fructose corn syrup	Number of adult bees	increase	positive moderate		North America	USA		winter (November, February)		1									1		Apis mellifera ssp.	2008-2009	10							2013	Sammataro, D., & Weiss, M. (2013). Comparison of productivity of colonies of honey bees, Apis mellifera, supplemented with sucrose or high fructose corn syrup. Journal of insect science, 13(1), 19.
Good beekeeping practice	General apiary management	Hygiene	New combs	Brood rearing	increase	positive		North America	USA		na													Apis mellifera ssp.	1997-1999	66							2001	Berry, J. A., & Delaplane, K. S. (2001). Effects of comb age on honey bee colony growth and brood survivorship. Journal of Apicultural Research, 40(1), 3-8.
Good beekeeping practice	General apiary management	Hygiene	New combs	Weight of young bees	increase	positive		North America	USA		na													Apis mellifera ssp.	1997-1999	66							2001	Berry, J. A., & Delaplane, K. S. (2001). Effects of comb age on honey bee colony growth and brood survivorship. Journal of Apicultural Research, 40(1), 3-8.
Biosecurity measures	Varroosis	Biotechnical methods + "soft" acaricides	Queen caging + oxalic acid	Varroa infestation levels	reduction	positive		North America	Italy	Southern Europe	early spring		1	1										Apis mellifera ligustica	2017 - 2018	30	Var-Control Cage Mozzato model for 22 days		Trickling	na	1	5 ml per bee space	2019	Lodesani, M., Franceschetti, S., & Dall’Ollio, R. (2019). Evaluation of early spring bio-technical management techniques to control varroosis in Apis mellifera. Apidologie, 50(2), 131-140.
Biosecurity measures	Varroosis	Biotechnical methods + "soft" acaricides	Queen caging + oxalic acid	Longevity of adult bees	increase	positive		North America	Italy	Southern Europe	early spring		1	1										Apis mellifera ligustica	2017 - 2018	30	Var-Control Cage Mozzato model for 22 days		Trickling	na	1	5 ml per bee space	2019	Lodesani, M., Franceschetti, S., & Dall’Ollio, R. (2019). Evaluation of early spring bio-technical management techniques to control varroosis in Apis mellifera. Apidologie, 50(2), 131-140.
Biosecurity measures	Varroosis	Biotechnical methods + "soft" acaricides	Trapping comb + oxalic acid	Varroa infestation levels	reduction	positive		North America	Italy	Southern Europe	early spring		1	1										Apis mellifera ligustica	2017 - 2018	30	full frame cage GB model for 22 days		Trickling	na	1	5 ml per bee space	2019	Lodesani, M., Franceschetti, S., & Dall’Ollio, R. (2019). Evaluation of early spring bio-technical management techniques to control varroosis in Apis mellifera. Apidologie, 50(2), 131-140.
Biosecurity measures	Varroosis	Biotechnical methods + "soft" acaricides	Trapping comb + oxalic acid	Longevity of adult bees	increase	positive		North America	Italy	Southern Europe	early spring		1	1										Apis mellifera ligustica	2017 - 2018	30	full frame cage GB model for 22 days		Trickling	na	1	5 ml per bee space	2019	Lodesani, M., Franceschetti, S., & Dall’Ollio, R. (2019). Evaluation of early spring bio-technical management techniques to control varroosis in Apis mellifera. Apidologie, 50(2), 131-140.
Biosecurity measures	Varroosis	Biotechnical methods + "soft" acaricides	Queen caging + oxalic acid	Varroa infestation levels	reduction	positive		Europe	Several countries	Southern Europe	summer						1	1	1					Apis mellifera ssp.	2021	178	queen caging 28 days before honey harvest		Trickling	0.042	1	5 ml per bee space	2023	Kovačić, M., Uzunov, A., Tlak Gajger, I., Pietropaoli, M., Soroker, V., Adjlane, N., ... & Büchler, R. (2023). Honey vs. Mite—A Trade-Off Strategy by Applying Summer Brood Interruption for Varroa destructor Control in the Mediterranean Region. Insects, 14(9), 751.
Biosecurity measures	Varroosis	Biotechnical methods + "soft" acaricides	Queen caging + oxalic acid	Honey yields	reduction	negative		Europe	Several countries	Southern Europe	summer						1	1	1					Apis mellifera ssp.	2021	178	queen caging 28 days before honey harvest		Trickling	0.042	1	5 ml per bee space	2023	Kovačić, M., Uzunov, A., Tlak Gajger, I., Pietropaoli, M., Soroker, V., Adjlane, N., ... & Büchler, R. (2023). Honey vs. Mite—A Trade-Off Strategy by Applying Summer Brood Interruption for Varroa destructor Control in the Mediterranean Region. Insects, 14(9), 751.
Biosecurity measures	Varroosis	Biotechnical methods + "soft" acaricides	Queen caging + oxalic acid	Varroa infestation levels	reduction	positive		Europe	Several countries	Southern Europe	summer						1	1	1					Apis mellifera ssp.	2021	178	queen caging 14 days before honey harvest		Trickling	0.042	1	5 ml per bee space	2023	Kovačić, M., Uzunov, A., Tlak Gajger, I., Pietropaoli, M., Soroker, V., Adjlane, N., ... & Büchler, R. (2023). Honey vs. Mite—A Trade-Off Strategy by Applying Summer Brood Interruption for Varroa destructor Control in the Mediterranean Region. Insects, 14(9), 751.
Biosecurity measures	Varroosis	Biotechnical methods + "soft" acaricides	Queen caging + oxalic acid	Honey yields	increase	positive		Europe	Several countries	Southern Europe	summer						1	1	1					Apis mellifera ssp.	2021	178	queen caging 14 days before honey harvest		Trickling	0.042	1	5 ml per bee space	2023	Kovačić, M., Uzunov, A., Tlak Gajger, I., Pietropaoli, M., Soroker, V., Adjlane, N., ... & Büchler, R. (2023). Honey vs. Mite—A Trade-Off Strategy by Applying Summer Brood Interruption for Varroa destructor Control in the Mediterranean Region. Insects, 14(9), 751.
Biosecurity measures	Varroosis	Biotechnical methods + "soft" acaricides	Queen caging + oxalic acid	Varroa infestation levels	reduction	positive	89.57	Europe	Several countries	Several regions	summer						1	1	1					Apis mellifera ssp.	2016 - 2018	370	queen caging for 25 days	Apibioxal	Trickling	0.042	1	5 ml per bee space	2020	Büchler, R., Uzunov, A., Kovačić, M., Prešern, J., Pietropaoli, M., Hatjina, F., ... & Nanetti, A. (2020). Summer brood interruption as integrated management strategy for effective Varroa control in Europe. Journal of Apicultural Research, 59(5), 764-773.
Biosecurity measures	Varroosis	Biotechnical methods + "soft" acaricides	Queen caging + oxalic acid	Varroa infestation levels	reduction	positive moderate	80.6	Europe	Several countries	Several regions	summer						1	1	1					Apis mellifera ssp.	2016 - 2018	370	queen caging for 25 days	Oxuvar	Trickling	0.025	1	8 ml per bee space	2020	Büchler, R., Uzunov, A., Kovačić, M., Prešern, J., Pietropaoli, M., Hatjina, F., ... & Nanetti, A. (2020). Summer brood interruption as integrated management strategy for effective Varroa control in Europe. Journal of Apicultural Research, 59(5), 764-773.
Biosecurity measures	Varroosis	Biotechnical methods + "soft" acaricides	Queen caging + oxalic acid	Varroa infestation levels	reduction	positive low	48.16	Europe	Several countries	Several regions	summer						1	1	1					Apis mellifera ssp.	2016 - 2018	370	queen caging for 25 days	Oxuvar	Trickling	0.025	1	5 ml per bee space	2020	Büchler, R., Uzunov, A., Kovačić, M., Prešern, J., Pietropaoli, M., Hatjina, F., ... & Nanetti, A. (2020). Summer brood interruption as integrated management strategy for effective Varroa control in Europe. Journal of Apicultural Research, 59(5), 764-773.
Biosecurity measures	Varroosis	Biotechnical methods + "soft" acaricides	Queen caging + oxalic acid	Varroa infestation levels	reduction	positive	88.25	Europe	Several countries	Several regions	summer						1	1	1					Apis mellifera ssp.	2016 - 2018	370	better bee tolerability, queen caging for 25 days	Varrox	Sublimation		1	2g	2020	Büchler, R., Uzunov, A., Kovačić, M., Prešern, J., Pietropaoli, M., Hatjina, F., ... & Nanetti, A. (2020). Summer brood interruption as integrated management strategy for effective Varroa control in Europe. Journal of Apicultural Research, 59(5), 764-773.
Biosecurity measures	Varroosis	Biotechnical methods + "soft" acaricides	Trapping comb + oxalic acid	Varroa infestation levels	reduction	positive		Europe	Several countries	Several regions	summer						1	1	1					Apis mellifera ssp.	2016 - 2018	370	trapping comb for 25 - 35 days	Apibioxal	Trickling	0.042	1	5 ml per bee space	2020	Büchler, R., Uzunov, A., Kovačić, M., Prešern, J., Pietropaoli, M., Hatjina, F., ... & Nanetti, A. (2020). Summer brood interruption as integrated management strategy for effective Varroa control in Europe. Journal of Apicultural Research, 59(5), 764-773.
Biosecurity measures	Varroosis	Biotechnical methods	Total brood removal	Varroa infestation levels	reduction	positive		Europe	Several countries	Several regions	summer						1	1	1					Apis mellifera ssp.	2016 - 2018	370							2020	Büchler, R., Uzunov, A., Kovačić, M., Prešern, J., Pietropaoli, M., Hatjina, F., ... & Nanetti, A. (2020). Summer brood interruption as integrated management strategy for effective Varroa control in Europe. Journal of Apicultural Research, 59(5), 764-773.
Biosecurity measures	Varroosis	Biotechnical methods	Queen caging	Varroa infestation levels	reduction	positive		Europe	Germany	Central Europe	summer						1	1	1					Apis mellifera ssp.	2019	27	increased MNR and REC						2023	Gabel, M., Scheiner, R., & Büchler, R. (2023). Immediate and long-term effects of induced brood interruptions on the reproductive success of Varroa destructor. Apidologie, 54(2), 20.
Biosecurity measures	Varroosis	Biotechnical methods	Queen caging	Varroa infestation levels	reduction	positive low	40.6	Europe	Italy	Southern Europe	summer						1	1	1					Apis mellifera ssp.	2008	46	Var-Control Cage Mozzato model for 21 days						2016	Giacomelli, A., Pietropaoli, M., Carvelli, A., Iacoponi, F., & Formato, G. (2016). Combination of thymol treatment (Apiguard®) and caging the queen technique to fight Varroa destructor. Apidologie, 47(4), 606-616.
Biosecurity measures	Varroosis	"Soft" acaricides	Thymol	Varroa infestation levels	reduction	positive moderate	76.1	Europe	Italy	Southern Europe	summer						1	1	1					Apis mellifera ssp.	2008	46	Var-Control Cage Mozzato model for 21 days	Apiguard	Gel		2 / 4 weeks		2016	Giacomelli, A., Pietropaoli, M., Carvelli, A., Iacoponi, F., & Formato, G. (2016). Combination of thymol treatment (Apiguard®) and caging the queen technique to fight Varroa destructor. Apidologie, 47(4), 606-616.
Biosecurity measures	Varroosis	Biotechnical methods + "soft" acaricides	Queen caging + thymol	Varroa infestation levels	reduction	positive	96.8	Europe	Italy	Southern Europe	summer						1	1	1					Apis mellifera ssp.	2008	46		Apiguard	Gel		2 / 4 weeks		2016	Giacomelli, A., Pietropaoli, M., Carvelli, A., Iacoponi, F., & Formato, G. (2016). Combination of thymol treatment (Apiguard®) and caging the queen technique to fight Varroa destructor. Apidologie, 47(4), 606-616.
Biosecurity measures	Varroosis	Biotechnical methods	Total brood removal	Varroa infestation levels	reduction	positive moderate	7fold infestation decrease	Oceania	New Zealand		December - January	1											1	Apis mellifera ssp.	2020 - 2021	30							2023	Mortensen, A. N., Jochym, M., Dearden, P. K., & Sainsbury, J. P. (2023). Old strategies as modern solutions, shook swarming reduced Varroa destructor infestation rates of managed honey bee, Apis mellifera, colonies. Journal of Apicultural Research, 1-7.
Biosecurity measures	Varroosis	"Soft" acaricides	Oxalic acid	Varroa infestation levels	reduction	positive low	42.63	Europe	Slovenia	Central Europe	late summer (August)								1					Apis mellifera ssp.	2004	24			Trickling	0.029	3 / 3 weeks		2005	Gregorc, A. (2005). Efficacy of oxalic acid and apiguard against varroa mites in honeybee (Apis mellifera) colonies. Acta Veterinaria Brno, 74(3), 441-447.
Biosecurity measures	Varroosis	"Soft" acaricides	Thymol	Varroa infestation levels	reduction	positive low	41.98	Europe	Slovenia	Central Europe	late summer (August)								1					Apis mellifera ssp.	2004	24		Apiguard	Gel		2 / 4 weeks		2005	Gregorc, A. (2005). Efficacy of oxalic acid and apiguard against varroa mites in honeybee (Apis mellifera) colonies. Acta Veterinaria Brno, 74(3), 441-447.
Biosecurity measures	Varroosis	"Soft" acaricides	Oxalic acid	Varroa infestation levels	reduction	positive	87.92	Europe	Slovenia	Central Europe	October										1			Apis mellifera ssp.	2004	24	2 of 5 colonies collapsed		Trickling	0.029	1		2005	Gregorc, A. (2005). Efficacy of oxalic acid and apiguard against varroa mites in honeybee (Apis mellifera) colonies. Acta Veterinaria Brno, 74(3), 441-447.
Biosecurity measures	Varroosis	"Soft" acaricides	Thymol	Varroa infestation levels	reduction	positive low	18.93	Europe	Slovenia	Central Europe	August - September								1	1				Apis mellifera carnica	2012	67		Apiguard	Gel		2		2012	Gregorc, A., & Planinc, I. (2012). Use of thymol formulations, amitraz, and oxalic acid for the control of the varroa mite in honey bee (Apis mellifera carnica) colonies. Journal of Apicultural Science, 56(2), 61-69.
Biosecurity measures	Varroosis	"Soft" acaricides	Thymol	Varroa infestation levels	reduction	positive low	14.35	Europe	Slovenia	Central Europe	August - September								1	1				Apis mellifera carnica	2012	67		Thymovar	Strips		2		2012	Gregorc, A., & Planinc, I. (2012). Use of thymol formulations, amitraz, and oxalic acid for the control of the varroa mite in honey bee (Apis mellifera carnica) colonies. Journal of Apicultural Science, 56(2), 61-69.
Biosecurity measures	Varroosis	"Soft" acaricides	Oxalic acid	Varroa infestation levels	reduction	positive low	41.8	Europe	Slovenia	Central Europe	August - September								1	1				Apis mellifera carnica	2012	67				0.029	4		2012	Gregorc, A., & Planinc, I. (2012). Use of thymol formulations, amitraz, and oxalic acid for the control of the varroa mite in honey bee (Apis mellifera carnica) colonies. Journal of Apicultural Science, 56(2), 61-69.
Biosecurity measures	Varroosis	"Soft" acaricides	Formic acid	Varroa infestation levels	reduction	positive moderate	57-72.7	Europe	Italy	Southern Europe	summer (August)								1					Apis mellifera ssp.	2014-2015	48		Nassenheider Professional	Evaporation	0.6		290ml	2018	Pietropaoli, M., & Formato, G. (2018). Liquid formic acid 60% to control varroa mites (Varroa destructor) in honey bee colonies (Apis mellifera): protocol evaluation. Journal of Apicultural Research, 57(2), 300-307.
Biosecurity measures	Varroosis	"Soft" acaricides	Oxalic acid	Varroa infestation levels	reduction	positive	95	Europe	Italy	Southern Europe	November											1		Apis mellifera ssp.	1996	20			Trickling	0.05	3 / 2 weeks		1997	Mutinelli, F., Baggio, A., Capolongo, F., Piro, R., Prandin, L., & Biasion, L. (1997). A scientific note on oxalic acid by topical application for the control of varroosis. Apidologie, 28(6), 461-462.
Biosecurity measures	Varroosis	"Soft" acaricides	Hop acids	Varroa infestation levels	reduction	positive	88	Europe	Germany	Central Europe	November											1		Apis mellifera carnica	2011	60	<10% bee mortality						2015	Rademacher, E., Harz, M., & Schneider, S. (2015). The development of HopGuard® as a winter treatment against Varroa destructor in colonies of Apis mellifera. Apidologie, 46, 748-759.
Biosecurity measures	Varroosis	Biotechnical methods	Drone brood removal	Varroa infestation levels	reduction	positive		North America	USA		early spring		1	1										Apis mellifera ssp.	2009	na							2009	Wantuch, H. A., & Tarpy, D. R. (2009). Removal of drone brood from Apis mellifera (Hymenoptera: Apidae) colonies to control Varroa destructor (Acari: Varroidae) and retain adult drones. Journal of economic entomology, 102(6), 2033-2040.
Biosecurity measures	Varroosis	Biotechnical methods	Drone brood removal	Varroa infestation levels	reduction	positive		North America	USA		June - September						1	1	1	1				Apis mellifera ssp.	2003	57					4		2005	Calderone, N. W. (2005). Evaluation of drone brood removal for management of Varroa destructor (Acari: Varroidae) in colonies of Apis mellifera (Hymenoptera: Apidae) in the northeastern United States. Journal of Economic Entomology, 98(3), 645-650.
Biosecurity measures	Varroosis	Biotechnical methods	Drone brood removal	Honey yields	increase	positive		North America	USA		June - September						1	1	1	1				Apis mellifera ssp.	2003	57					4		2005	Calderone, N. W. (2005). Evaluation of drone brood removal for management of Varroa destructor (Acari: Varroidae) in colonies of Apis mellifera (Hymenoptera: Apidae) in the northeastern United States. Journal of Economic Entomology, 98(3), 645-650.
Biosecurity measures	Varroosis	Colony management	Monitor monthly and apply miticides when above 3.0 mites/100 bees	Varroa infestation levels	reduction	positive		North America	USA		whole year	1	1	1	1	1	1	1	1	1	1	1	1	Apis mellifera ssp.	2016-2019	140							2021	Kulhanek, K., Steinhauer, N., Wilkes, J., Wilson, M., Spivak, M., Sagili, R. R., ... & VanEngelsdorp, D. (2021). Survey-derived best management practices for backyard beekeepers improve colony health and reduce mortality. PLoS One, 16(1), e0245490.
Biosecurity measures	Varroosis	Colony management	Monitor monthly and apply miticides when above 3.0 mites/100 bees	Virus levels (DWV)	reduction	positive		North America	USA		whole year	1	1	1	1	1	1	1	1	1	1	1	1	Apis mellifera ssp.	2016-2019	140							2021	Kulhanek, K., Steinhauer, N., Wilkes, J., Wilson, M., Spivak, M., Sagili, R. R., ... & VanEngelsdorp, D. (2021). Survey-derived best management practices for backyard beekeepers improve colony health and reduce mortality. PLoS One, 16(1), e0245490.
Biosecurity measures	Varroosis	Colony management	Monitor monthly and apply miticides when above 3.0 mites/100 bees	Virus levels (ABPV)	reduction	positive		North America	USA		whole year	1	1	1	1	1	1	1	1	1	1	1	1	Apis mellifera ssp.	2016-2019	140							2021	Kulhanek, K., Steinhauer, N., Wilkes, J., Wilson, M., Spivak, M., Sagili, R. R., ... & VanEngelsdorp, D. (2021). Survey-derived best management practices for backyard beekeepers improve colony health and reduce mortality. PLoS One, 16(1), e0245490.
Biosecurity measures	Varroosis	Colony management	Monitor monthly and apply miticides when above 3.0 mites/100 bees	Annual losses	reduction	positive		North America	USA		whole year	1	1	1	1	1	1	1	1	1	1	1	1	Apis mellifera ssp.	2016-2019	140							2021	Kulhanek, K., Steinhauer, N., Wilkes, J., Wilson, M., Spivak, M., Sagili, R. R., ... & VanEngelsdorp, D. (2021). Survey-derived best management practices for backyard beekeepers improve colony health and reduce mortality. PLoS One, 16(1), e0245490.
Biosecurity measures	Varroosis	Colony management	Monitor monthly and apply miticides when above 3.0 mites/100 bees	Number of colonies	increase	positive		North America	USA		whole year	1	1	1	1	1	1	1	1	1	1	1	1	Apis mellifera ssp.	2016-2019	140							2021	Kulhanek, K., Steinhauer, N., Wilkes, J., Wilson, M., Spivak, M., Sagili, R. R., ... & VanEngelsdorp, D. (2021). Survey-derived best management practices for backyard beekeepers improve colony health and reduce mortality. PLoS One, 16(1), e0245490.
Biosecurity measures	Varroosis	Colony management	No bee colony import	Annual losses	reduction	positive		Europe	UK	Western Europe	whole year	1	1	1	1	1	1	1	1	1	1	1	1	Apis mellifera ssp.	2017-2019	50-84	whole island						2023	Woodford, L., Sharpe, G., Highet, F., & Evans, D. J. (2023). All together now: Geographically coordinated miticide treatment benefits honey bee health. Journal of Applied Ecology, 60(5), 790-802.
Biosecurity measures	Varroosis	Colony management	No bee colony import	Number of colonies	increase	positive	47	Europe	UK	Western Europe	whole year	1	1	1	1	1	1	1	1	1	1	1	1	Apis mellifera ssp.	2017-2019	50-84	whole island						2023	Woodford, L., Sharpe, G., Highet, F., & Evans, D. J. (2023). All together now: Geographically coordinated miticide treatment benefits honey bee health. Journal of Applied Ecology, 60(5), 790-802.
Biosecurity measures	Varroosis	Colony management	No bee colony import	Varroa infestation levels	reduction	positive		Europe	UK	Western Europe	whole year	1	1	1	1	1	1	1	1	1	1	1	1	Apis mellifera ssp.	2017-2019	50-84	whole island						2023	Woodford, L., Sharpe, G., Highet, F., & Evans, D. J. (2023). All together now: Geographically coordinated miticide treatment benefits honey bee health. Journal of Applied Ecology, 60(5), 790-802.
Biosecurity measures	Varroosis	Colony management	No bee colony import	Virus levels (DWV)	reduction	positive		Europe	UK	Western Europe	whole year	1	1	1	1	1	1	1	1	1	1	1	1	Apis mellifera ssp.	2017-2019	50-84	whole island						2023	Woodford, L., Sharpe, G., Highet, F., & Evans, D. J. (2023). All together now: Geographically coordinated miticide treatment benefits honey bee health. Journal of Applied Ecology, 60(5), 790-802.
Biosecurity measures	Varroosis	"Hard" acaricides	Amitraz	Varroa infestation levels	reduction	positive moderate	58	Europe	UK	Western Europe	late summer (September)									1				Apis mellifera ssp.	2017-2019	50-84	coordinated application	Apivar	Strips				2023	Woodford, L., Sharpe, G., Highet, F., & Evans, D. J. (2023). All together now: Geographically coordinated miticide treatment benefits honey bee health. Journal of Applied Ecology, 60(5), 790-802.
Biosecurity measures	Varroosis	"Hard" acaricides	Amitraz	Virus levels (DWV)	reduction	positive		Europe	UK	Western Europe	late summer (September)									1				Apis mellifera ssp.	2017-2019	50-84	coordinated application	Apivar	Strips				2023	Woodford, L., Sharpe, G., Highet, F., & Evans, D. J. (2023). All together now: Geographically coordinated miticide treatment benefits honey bee health. Journal of Applied Ecology, 60(5), 790-802.
Biosecurity measures	Varroosis	"Hard" acaricides	Amitraz	Annual losses	reduction	positive		Europe	UK	Western Europe	late summer (September)									1				Apis mellifera ssp.	2017-2019	50-84	coordinated application	Apivar	Strips				2023	Woodford, L., Sharpe, G., Highet, F., & Evans, D. J. (2023). All together now: Geographically coordinated miticide treatment benefits honey bee health. Journal of Applied Ecology, 60(5), 790-802.
Biosecurity measures	Varroosis	"Hard" acaricides	Amitraz	Number of colonies	increase	positive		Europe	UK	Western Europe	late summer (September)									1				Apis mellifera ssp.	2017-2019	50-84	coordinated application	Apivar	Strips				2023	Woodford, L., Sharpe, G., Highet, F., & Evans, D. J. (2023). All together now: Geographically coordinated miticide treatment benefits honey bee health. Journal of Applied Ecology, 60(5), 790-802.
Biosecurity measures	Varroosis	"Soft" acaricides	Oxalic acid	Number of adult bees	no effect	positive		Europe	Italy	Southern Europe	November											1		Apis mellifera ssp.	1996	20				0.05	4		1997	Mutinelli, F., Baggio, A., Capolongo, F., Piro, R., Prandin, L., & Biasion, L. (1997). A scientific note on oxalic acid by topical application for the control of varroosis. Apidologie, 28(6), 461-462.
Biosecurity measures	Varroosis	"Soft" acaricides	Oxalic acid	Varroa infestation levels	reduction	positive moderate	58	Europe	UK	Western Europe	winter	1											1	Apis mellifera ssp.	2017-2019	50-84	coordinated application		Trickling				2023	Woodford, L., Sharpe, G., Highet, F., & Evans, D. J. (2023). All together now: Geographically coordinated miticide treatment benefits honey bee health. Journal of Applied Ecology, 60(5), 790-802.
Biosecurity measures	Varroosis	"Soft" acaricides	Oxalic acid	Virus levels (DWV)	reduction	positive		Europe	UK	Western Europe	winter	1											1	Apis mellifera ssp.	2017-2019	50-84	coordinated application		Trickling				2023	Woodford, L., Sharpe, G., Highet, F., & Evans, D. J. (2023). All together now: Geographically coordinated miticide treatment benefits honey bee health. Journal of Applied Ecology, 60(5), 790-802.
Biosecurity measures	Varroosis	"Soft" acaricides	Oxalic acid	Annual losses	reduction	positive		Europe	UK	Western Europe	winter	1											1	Apis mellifera ssp.	2017-2019	50-84	coordinated application		Trickling				2023	Woodford, L., Sharpe, G., Highet, F., & Evans, D. J. (2023). All together now: Geographically coordinated miticide treatment benefits honey bee health. Journal of Applied Ecology, 60(5), 790-802.
Biosecurity measures	Varroosis	"Soft" acaricides	Oxalic acid	Number of colonies	increase	positive		Europe	UK	Western Europe	winter	1											1	Apis mellifera ssp.	2017-2019	50-84	coordinated application		Trickling				2023	Woodford, L., Sharpe, G., Highet, F., & Evans, D. J. (2023). All together now: Geographically coordinated miticide treatment benefits honey bee health. Journal of Applied Ecology, 60(5), 790-802.
Biosecurity measures	Varroosis	Colony management	Adult bees mite infestation <6%	Annual losses	reduction	positive		Europe	Germany	Central Europe	October										1			Apis mellifera ssp.	2004-2008	1200	losses <10%						2010	Genersch, E., Von Der Ohe, W., Kaatz, H., Schroeder, A., Otten, C., Büchler, R., ... & Rosenkranz, P. (2010). The German bee monitoring project: a long term study to understand periodically high winter losses of honey bee colonies. Apidologie, 41(3), 332-352.
Biosecurity measures	Varroosis	"Soft" acaricides	Garlic oil	Varroa infestation levels	reduction	positive	87.33	Africa	Egypt		spring		1	1	1	1	1							Apis mellifera yemenitica	2019	27							2020	Taha, A. A., Abo-Lila, A. S., El-Atta, A., & Doaa, A. (2020). Strengthen of the Defense Behavior in Honey Bee Colonies (Apis mellifera L.) against Varroa mite (Varroa destructor Anderson &Trueman) Using Volatile Oils Under Arid Regions Conditions. Egyptian Academic Journal of Biological Sciences. A, Entomology, 13(3), 27-35.
Biosecurity measures	Varroosis	"Soft" acaricides	Formic acid	Varroa infestation levels	reduction	positive	87.33	Africa	Egypt		spring		1	1	1	1	1							Apis mellifera yemenitica	2019	27							2020	Taha, A. A., Abo-Lila, A. S., El-Atta, A., & Doaa, A. (2020). Strengthen of the Defense Behavior in Honey Bee Colonies (Apis mellifera L.) against Varroa mite (Varroa destructor Anderson &Trueman) Using Volatile Oils Under Arid Regions Conditions. Egyptian Academic Journal of Biological Sciences. A, Entomology, 13(3), 27-35.
Biosecurity measures	Varroosis	"Soft" acaricides	Neem oil	Varroa infestation levels	no effect	no impact	4.75	Africa	Egypt		spring		1	1	1	1	1							Apis mellifera yemenitica	2019	27							2020	Taha, A. A., Abo-Lila, A. S., El-Atta, A., & Doaa, A. (2020). Strengthen of the Defense Behavior in Honey Bee Colonies (Apis mellifera L.) against Varroa mite (Varroa destructor Anderson &Trueman) Using Volatile Oils Under Arid Regions Conditions. Egyptian Academic Journal of Biological Sciences. A, Entomology, 13(3), 27-35.
Biosecurity measures	Varroosis	"Hard" acaricides	Tau-fluvalinate	Varroa infestation levels	reduction	positive	82.56	Africa	Egypt		spring		1	1	1	1	1							Apis mellifera yemenitica	2019	27		Apistan	Strips				2020	Taha, A. A., Abo-Lila, A. S., El-Atta, A., & Doaa, A. (2020). Strengthen of the Defense Behavior in Honey Bee Colonies (Apis mellifera L.) against Varroa mite (Varroa destructor Anderson &Trueman) Using Volatile Oils Under Arid Regions Conditions. Egyptian Academic Journal of Biological Sciences. A, Entomology, 13(3), 27-35.
Biosecurity measures	Varroosis	"Soft" acaricides	VarroMed	Varroa infestation levels	reduction	positive	89.4	Europe	Belgium	Western Europe	summer/autumn							1	1	1	1			Apis mellifera ssp.	2018	155			Trickling		5 / 30 days	ca. 40 ml	2021	Smodiš Škerl, M. I., Rivera-Gomis, J., Tlak Gajger, I., Bubnič, J., Talakić, G., Formato, G., ... & Pietropaoli, M. (2021). Efficacy and toxicity of VarroMed® used for controlling Varroa destructor infestation in different seasons and geographical areas. Applied Sciences, 11(18), 8564.
Biosecurity measures	Varroosis	"Soft" acaricides	VarroMed	Adverse effects on colony	increase	negative		Europe	Belgium	Western Europe	summer/autumn							1	1	1	1			Apis mellifera ssp.	2018	155			Trickling		5 / 30 days	ca. 40 ml	2021	Smodiš Škerl, M. I., Rivera-Gomis, J., Tlak Gajger, I., Bubnič, J., Talakić, G., Formato, G., ... & Pietropaoli, M. (2021). Efficacy and toxicity of VarroMed® used for controlling Varroa destructor infestation in different seasons and geographical areas. Applied Sciences, 11(18), 8564.
Biosecurity measures	Varroosis	"Soft" acaricides	VarroMed	Varroa infestation levels	reduction	positive	88.2	Europe	Italy	Southern Europe	summer/aututmn							1	1	1	1			Apis mellifera ssp.	2018	155			Trickling		5 / 30 days	ca. 40 ml	2021	Smodiš Škerl, M. I., Rivera-Gomis, J., Tlak Gajger, I., Bubnič, J., Talakić, G., Formato, G., ... & Pietropaoli, M. (2021). Efficacy and toxicity of VarroMed® used for controlling Varroa destructor infestation in different seasons and geographical areas. Applied Sciences, 11(18), 8564.
Biosecurity measures	Varroosis	"Soft" acaricides	VarroMed	Varroa infestation levels	reduction	positive	88.3	Europe	Slovenia	Central Europe	summer/aututmn							1	1	1	1			Apis mellifera ssp.	2018	155			Trickling		5 / 30 days	ca. 40 ml	2021	Smodiš Škerl, M. I., Rivera-Gomis, J., Tlak Gajger, I., Bubnič, J., Talakić, G., Formato, G., ... & Pietropaoli, M. (2021). Efficacy and toxicity of VarroMed® used for controlling Varroa destructor infestation in different seasons and geographical areas. Applied Sciences, 11(18), 8564.
Biosecurity measures	Varroosis	"Soft" acaricides	VarroMed	Varroa infestation levels	reduction	positive moderate	71.2	Europe	Croatia	Central Europe	summer/aututmn							1	1	1	1			Apis mellifera ssp.	2018	155			Trickling		3 / 18 days	ca. 40 ml	2021	Smodiš Škerl, M. I., Rivera-Gomis, J., Tlak Gajger, I., Bubnič, J., Talakić, G., Formato, G., ... & Pietropaoli, M. (2021). Efficacy and toxicity of VarroMed® used for controlling Varroa destructor infestation in different seasons and geographical areas. Applied Sciences, 11(18), 8564.
Biosecurity measures	Varroosis	"Soft" acaricides	VarroMed	Varroa infestation levels	reduction	positive	89.7-95.6	Europe	Italy	Southern Europe	winter	1										1	1	Apis mellifera ssp.	2018	155			Trickling		1	ca. 40 ml	2021	Smodiš Škerl, M. I., Rivera-Gomis, J., Tlak Gajger, I., Bubnič, J., Talakić, G., Formato, G., ... & Pietropaoli, M. (2021). Efficacy and toxicity of VarroMed® used for controlling Varroa destructor infestation in different seasons and geographical areas. Applied Sciences, 11(18), 8564.
Biosecurity measures	Varroosis	"Soft" acaricides	VarroMed	Varroa infestation levels	reduction	positive moderate	71.8	Europe	Croatia	Central Europe	winter	1										1	1	Apis mellifera ssp.	2018	155			Trickling		1	ca. 40 ml	2021	Smodiš Škerl, M. I., Rivera-Gomis, J., Tlak Gajger, I., Bubnič, J., Talakić, G., Formato, G., ... & Pietropaoli, M. (2021). Efficacy and toxicity of VarroMed® used for controlling Varroa destructor infestation in different seasons and geographical areas. Applied Sciences, 11(18), 8564.
Biosecurity measures	Varroosis	"Soft" acaricides	Oxalic acid	Varroa infestation levels	reduction	positive moderate	73	Europe	Spain	Southern Europe	spring (March-April)			1	1									Apis mellifera ssp.	1998	20			Spraying	0.03	4 / 4 weeks	4ml per comb	1999	Higes, M., Meana, A., Suárez, M., & Llorente, J. (1999). Negative long-term effects on bee colonies treated with oxalic acid against Varroa jacobsoni Oud. Apidologie, 30(4), 289-292.
Biosecurity measures	Varroosis	"Soft" acaricides	Oxalic acid	Annual losses	increase	negative	20	Europe	Spain	Southern Europe	spring (March-April)			1	1									Apis mellifera ssp.	1998	20			Spraying	0.03	4 / 4 weeks	4ml per comb	1999	Higes, M., Meana, A., Suárez, M., & Llorente, J. (1999). Negative long-term effects on bee colonies treated with oxalic acid against Varroa jacobsoni Oud. Apidologie, 30(4), 289-292.
Biosecurity measures	Varroosis	"Soft" acaricides	Oxalic acid	Brood rearing	reduction	negative		Europe	Spain	Southern Europe	spring (March-April)			1	1									Apis mellifera ssp.	1998	20			Spraying	0.03	4 / 4 weeks	4ml per comb	1999	Higes, M., Meana, A., Suárez, M., & Llorente, J. (1999). Negative long-term effects on bee colonies treated with oxalic acid against Varroa jacobsoni Oud. Apidologie, 30(4), 289-292.
Biosecurity measures	Varroosis	"Soft" acaricides	Oxalic acid	Varroa infestation levels	reduction	positive	94	Europe	Spain	Southern Europe	autumn (September-October)									1	1			Apis mellifera ssp.	1998	20			Spraying	0.03	4 / 4 weeks	4ml per comb	1999	Higes, M., Meana, A., Suárez, M., & Llorente, J. (1999). Negative long-term effects on bee colonies treated with oxalic acid against Varroa jacobsoni Oud. Apidologie, 30(4), 289-292.
Biosecurity measures	Varroosis	"Soft" acaricides	Oxalic acid	Queen losses	increase	negative	40	Europe	Spain	Southern Europe	autumn (September-October)									1	1			Apis mellifera ssp.	1998	20			Spraying	0.03	4 / 4 weeks	4ml per comb	1999	Higes, M., Meana, A., Suárez, M., & Llorente, J. (1999). Negative long-term effects on bee colonies treated with oxalic acid against Varroa jacobsoni Oud. Apidologie, 30(4), 289-292.
Biosecurity measures	Varroosis	"Soft" acaricides	Oxalic acid	Annual losses	increase	negative	20	Europe	Spain	Southern Europe	autumn (September-October)									1	1			Apis mellifera ssp.	1998	20			Spraying	0.03	4 / 4 weeks	4ml per comb	1999	Higes, M., Meana, A., Suárez, M., & Llorente, J. (1999). Negative long-term effects on bee colonies treated with oxalic acid against Varroa jacobsoni Oud. Apidologie, 30(4), 289-292.
Biosecurity measures	Varroosis	"Soft" acaricides	Oxalic acid	Brood rearing	reduction	negative		Europe	Spain	Southern Europe	autumn (September-October)									1	1			Apis mellifera ssp.	1998	20			Spraying	0.03	4 / 4 weeks	4ml per comb	1999	Higes, M., Meana, A., Suárez, M., & Llorente, J. (1999). Negative long-term effects on bee colonies treated with oxalic acid against Varroa jacobsoni Oud. Apidologie, 30(4), 289-292.
Biosecurity measures	Varroosis	"Soft" acaricides	Thymol	Varroa infestation levels	reduction	positive moderate	78.3	Europe	Italy	Southern Europe	autumn (August)								1					Apis mellifera ligustica	2006	31	air space above the combs 0,65cm	Apiguard	Gel				2008	Lodesani, M., & Costa, C. (2008). Maximizing the efficacy of a thymol based product against the mite Varroa destructor by increasing the air space in the hive. Journal of apicultural research, 47(2), 113-117.
Biosecurity measures	Varroosis	"Soft" acaricides	Thymol	Varroa infestation levels	reduction	positive	87.6	Europe	Italy	Southern Europe	autumn (August)								1					Apis mellifera ligustica	2006	31	air space above the combs 2,85cm	Apiguard	Gel				2008	Lodesani, M., & Costa, C. (2008). Maximizing the efficacy of a thymol based product against the mite Varroa destructor by increasing the air space in the hive. Journal of apicultural research, 47(2), 113-117.
Biosecurity measures	Varroosis	"Soft" acaricides	Thymol	Varroa infestation levels	reduction	positive	92.4	Europe	Italy	Southern Europe	autumn (August)								1					Apis mellifera ligustica	2006	31	air space above the combs 6,65cm	Apiguard	Gel				2008	Lodesani, M., & Costa, C. (2008). Maximizing the efficacy of a thymol based product against the mite Varroa destructor by increasing the air space in the hive. Journal of apicultural research, 47(2), 113-117.
Biosecurity measures	Varroosis	"Hard" acaricides	Amitraz	Varroa infestation levels	reduction	positive moderate	76.5	North America	Canada		autumn (October)										1			Apis mellifera ssp.	2013	45		Apivar	Strips		22 days	2	2015	Al Naggar, Y., Tan, Y., Rutherford, C., Connor, W., Griebel, P., Giesy, J. P., & Robertson, A. J. (2015). Effects of treatments with Apivar® and Thymovar® on V. destructor populations, virus infections and indoor winter survival of Canadian honey bee (Apis mellifera L.) colonies. Journal of Apicultural Research, 54(5), 548-554.
Biosecurity measures	Varroosis	"Hard" acaricides	Amitraz	Winter losses	reduction	positive	93	North America	Canada		autumn (October)										1			Apis mellifera ssp.	2013	45		Apivar	Strips		22 days	2	2015	Al Naggar, Y., Tan, Y., Rutherford, C., Connor, W., Griebel, P., Giesy, J. P., & Robertson, A. J. (2015). Effects of treatments with Apivar® and Thymovar® on V. destructor populations, virus infections and indoor winter survival of Canadian honey bee (Apis mellifera L.) colonies. Journal of Apicultural Research, 54(5), 548-554.
Biosecurity measures	Varroosis	"Soft" acaricides	Thymol	Varroa infestation levels	reduction	positive low	26.7	North America	Canada		autumn (October)										1			Apis mellifera ssp.	2013	45		Thymovar	Strips		22 days	2	2015	Al Naggar, Y., Tan, Y., Rutherford, C., Connor, W., Griebel, P., Giesy, J. P., & Robertson, A. J. (2015). Effects of treatments with Apivar® and Thymovar® on V. destructor populations, virus infections and indoor winter survival of Canadian honey bee (Apis mellifera L.) colonies. Journal of Apicultural Research, 54(5), 548-554.
Biosecurity measures	Varroosis	"Soft" acaricides	Thymol	Winter losses	reduction	positive moderate	67	North America	Canada		autumn (October)										1			Apis mellifera ssp.	2013	45		Thymovar	Strips		22 days	2	2015	Al Naggar, Y., Tan, Y., Rutherford, C., Connor, W., Griebel, P., Giesy, J. P., & Robertson, A. J. (2015). Effects of treatments with Apivar® and Thymovar® on V. destructor populations, virus infections and indoor winter survival of Canadian honey bee (Apis mellifera L.) colonies. Journal of Apicultural Research, 54(5), 548-554.
Biosecurity measures	Varroosis	"Soft" acaricides	Thymol	Varroa infestation levels	reduction	positive moderate	53.8	Europe	Ireland	Western Europe	late summer (end of August)								1					Apis mellifera ssp.	2009	26		Thymovar	Strips				2013	Coffey, M. F., & Breen, J. (2013). Efficacy of Apilife Var® and Thymovar® against Varroa destructor as an autumn treatment in a cool climate. Journal of Apicultural Research, 52(5), 210-218.
Biosecurity measures	Varroosis	"Soft" acaricides	Thymol	Varroa infestation levels	reduction	positive	84.7	Europe	Ireland	Western Europe	late summer (end of August)								1					Apis mellifera ssp.	2009	26		Thymovar	Strips				2013	Coffey, M. F., & Breen, J. (2013). Efficacy of Apilife Var® and Thymovar® against Varroa destructor as an autumn treatment in a cool climate. Journal of Apicultural Research, 52(5), 210-218.
Biosecurity measures	Varroosis	"Hard" acaricides	Tau-fluvalinate	Varroa infestation levels	reduction	positive	99	North America	USA		autumn (October-November)										1	1		Apis mellifera ssp.	1997	24		Apistan	Strips				1999	Calderone, N. W. (1999). Evaluation of formic acid and a thymol-based blend of natural products for the fall control of Varroa jacobsoni (Acari: Varroidae) in colonies of Apis mellifera (Hymenoptera: Apidae). Journal of Economic Entomology, 92(2), 253-260.
Biosecurity measures	Varroosis	"Soft" acaricides	Formic acid	Varroa infestation levels	reduction	positive moderate	51	North America	USA		autumn (October-November)										1	1		Apis mellifera ssp.	1997	24	low evaporation rate		Evaporation		33 days	250ml	1999	Calderone, N. W. (1999). Evaluation of formic acid and a thymol-based blend of natural products for the fall control of Varroa jacobsoni (Acari: Varroidae) in colonies of Apis mellifera (Hymenoptera: Apidae). Journal of Economic Entomology, 92(2), 253-260.
Biosecurity measures	Varroosis	"Soft" acaricides	Thymol	Varroa infestation levels	reduction	positive moderate	70	North America	USA		autumn (October-November)										1	1		Apis mellifera ssp.	1997	24			Evaporation			80g	1999	Calderone, N. W. (1999). Evaluation of formic acid and a thymol-based blend of natural products for the fall control of Varroa jacobsoni (Acari: Varroidae) in colonies of Apis mellifera (Hymenoptera: Apidae). Journal of Economic Entomology, 92(2), 253-260.
Biosecurity measures	Varroosis	Biotechnical methods	Powdered sugar dusting	Varroa infestation levels	no effect	no impact	0	North America	USA		whole year	1	1	1	1	1	1	1	1	1	1	1	1	Apis mellifera ssp.	2007-2008	24			Dusting		every two weeks	120g	2009	Ellis, A. M., Hayes, G. W., & Ellis, J. D. (2009). The efficacy of dusting honey bee colonies with powdered sugar to reduce varroa mite populations. Journal of apicultural research, 48(1), 72-76.
Biosecurity measures	Varroosis	Biotechnical methods	Drone brood removal	Varroa infestation levels	reduction	positive	67-96	Europe	Netherlands	Western Europe	na													Apis mellifera ssp.	na	20							1999	Calis, J. N. M., Boot, W. J., Beetsma, J., Van Den Eijnde, J. H. P. M., De Ruijter, A., & Van Der Steen, J. J. M. (1999). Effective biotechnical control of Varroa: applying knowledge on brood cell invasion to trap honey bee parasites in drone brood. Journal of apicultural research, 38(1-2), 49-61.
Biosecurity measures	Varroosis	"Soft" acaricides	Formic acid	Varroa infestation levels	reduction	positive	93.6-100	Europe	Italy	Southern Europe	autumn (September-October)									1	1			Apis mellifera ssp.	2002	15		BeeVar	Gel			200g	2005	Satta, A., Floris, I., Eguaras, M., Cabras, P., Garau, V. L., & Melis, M. (2005). Formic acid-based treatments for control of Varroa destructor in a Mediterranean area. Journal of economic entomology, 98(2), 267-273.
Biosecurity measures	Varroosis	"Soft" acaricides	Formic acid	Varroa infestation levels	reduction	positive	93.6-100	Europe	Italy	Southern Europe	autumn (September-October)									1	1			Apis mellifera ssp.	2002	15			Liebig dispenser			200g	2005	Satta, A., Floris, I., Eguaras, M., Cabras, P., Garau, V. L., & Melis, M. (2005). Formic acid-based treatments for control of Varroa destructor in a Mediterranean area. Journal of economic entomology, 98(2), 267-273.
Biosecurity measures	Varroosis	"Soft" acaricides	Formic acid	Adult bees mortality	increase	negative		Europe	Italy	Southern Europe	autumn (September-October)									1	1			Apis mellifera ssp.	2002	15			Liebig dispenser			200g	2005	Satta, A., Floris, I., Eguaras, M., Cabras, P., Garau, V. L., & Melis, M. (2005). Formic acid-based treatments for control of Varroa destructor in a Mediterranean area. Journal of economic entomology, 98(2), 267-273.
Biosecurity measures	Varroosis	"Soft" acaricides	Oxalic acid	Varroa infestation levels	reduction	positive moderate	53	North America	Canada		autumn (September-October)									1	1			Apis mellifera Buckfast	2018	42			Dusting		4 / 28 days		2020	Sabahi, Q., Morfin, N., Emsen, B., Gashout, H. A., Kelly, P. G., Otto, S., ... & Guzman-Novoa, E. (2020). Evaluation of dry and wet formulations of oxalic acid, thymol, and oregano oil for varroa mite (Acari: Varroidae) control in honey bee (Hymenoptera: Apidae) colonies. Journal of Economic Entomology, 113(6), 2588-2594.
Biosecurity measures	Varroosis	"Soft" acaricides	Oxalic acid	Varroa infestation levels	reduction	positive moderate	78.7	North America	Canada		autumn (September-October)									1	1			Apis mellifera Buckfast	2018	42			In glycerine		4 / 28 days		2020	Sabahi, Q., Morfin, N., Emsen, B., Gashout, H. A., Kelly, P. G., Otto, S., ... & Guzman-Novoa, E. (2020). Evaluation of dry and wet formulations of oxalic acid, thymol, and oregano oil for varroa mite (Acari: Varroidae) control in honey bee (Hymenoptera: Apidae) colonies. Journal of Economic Entomology, 113(6), 2588-2594.
Biosecurity measures	Varroosis	"Soft" acaricides	Thymol	Varroa infestation levels	reduction	positive	96.6	North America	Canada		autumn (September-October)									1	1			Apis mellifera Buckfast	2018	42			Dusting		4 / 28 days		2020	Sabahi, Q., Morfin, N., Emsen, B., Gashout, H. A., Kelly, P. G., Otto, S., ... & Guzman-Novoa, E. (2020). Evaluation of dry and wet formulations of oxalic acid, thymol, and oregano oil for varroa mite (Acari: Varroidae) control in honey bee (Hymenoptera: Apidae) colonies. Journal of Economic Entomology, 113(6), 2588-2594.
Biosecurity measures	Varroosis	"Soft" acaricides	Thymol	Varroa infestation levels	reduction	positive	92.4	North America	Canada		autumn (September-October)									1	1			Apis mellifera Buckfast	2018	42			In glycerine		4 / 28 days		2020	Sabahi, Q., Morfin, N., Emsen, B., Gashout, H. A., Kelly, P. G., Otto, S., ... & Guzman-Novoa, E. (2020). Evaluation of dry and wet formulations of oxalic acid, thymol, and oregano oil for varroa mite (Acari: Varroidae) control in honey bee (Hymenoptera: Apidae) colonies. Journal of Economic Entomology, 113(6), 2588-2594.
Biosecurity measures	Varroosis	"Soft" acaricides	Oregano oil	Varroa infestation levels	reduction	positive low	21.3	North America	Canada		autumn (September-October)									1	1			Apis mellifera Buckfast	2018	42			Microcapsules		4 / 28 days		2020	Sabahi, Q., Morfin, N., Emsen, B., Gashout, H. A., Kelly, P. G., Otto, S., ... & Guzman-Novoa, E. (2020). Evaluation of dry and wet formulations of oxalic acid, thymol, and oregano oil for varroa mite (Acari: Varroidae) control in honey bee (Hymenoptera: Apidae) colonies. Journal of Economic Entomology, 113(6), 2588-2594.
Biosecurity measures	Varroosis	"Soft" acaricides	Oregano oil	Varroa infestation levels	reduction	positive moderate	69.1	North America	Canada		autumn (September-October)									1	1			Apis mellifera Buckfast	2018	42			In glycerine		4 / 28 days		2020	Sabahi, Q., Morfin, N., Emsen, B., Gashout, H. A., Kelly, P. G., Otto, S., ... & Guzman-Novoa, E. (2020). Evaluation of dry and wet formulations of oxalic acid, thymol, and oregano oil for varroa mite (Acari: Varroidae) control in honey bee (Hymenoptera: Apidae) colonies. Journal of Economic Entomology, 113(6), 2588-2594.
Biosecurity measures	Varroosis	"Soft" acaricides	Oxalic acid	Adult bees mortality	increase	negative		North America	Canada		autumn (September-October)									1	1			Apis mellifera Buckfast	2018	42			In glycerine		4 / 28 days		2020	Sabahi, Q., Morfin, N., Emsen, B., Gashout, H. A., Kelly, P. G., Otto, S., ... & Guzman-Novoa, E. (2020). Evaluation of dry and wet formulations of oxalic acid, thymol, and oregano oil for varroa mite (Acari: Varroidae) control in honey bee (Hymenoptera: Apidae) colonies. Journal of Economic Entomology, 113(6), 2588-2594.
Biosecurity measures	Varroosis	"Soft" acaricides	Thymol	Varroa infestation levels	reduction	positive	90.4	Europe	Italy	Southern Europe	summer (June - July)						1	1						Apis mellifera ligustica	2001	15		Apiguard	Gel		2 weeks		2004	Floris, I., Satta, A., Cabras, P., Garau, V. L., & Angioni, A. (2004). Comparison between two thymol formulations in the control of Varroa destructor: effectiveness, persistence, and residues. Journal of economic entomology, 97(2), 187-191.
Biosecurity measures	Varroosis	"Soft" acaricides	Thymol	Varroa infestation levels	reduction	positive moderate	74.8	Europe	Italy	Southern Europe	summer (June - July)						1	1						Apis mellifera ligustica	2001	15		Apilife Var	Strips		2 weeks		2004	Floris, I., Satta, A., Cabras, P., Garau, V. L., & Angioni, A. (2004). Comparison between two thymol formulations in the control of Varroa destructor: effectiveness, persistence, and residues. Journal of economic entomology, 97(2), 187-191.
Biosecurity measures	Varroosis	"Soft" acaricides	Thymol	Colony strength	reduction	negative		Europe	Italy	Southern Europe	summer (June - July)						1	1						Apis mellifera ligustica	2001	15		Apiguard	Gel		2 weeks		2004	Floris, I., Satta, A., Cabras, P., Garau, V. L., & Angioni, A. (2004). Comparison between two thymol formulations in the control of Varroa destructor: effectiveness, persistence, and residues. Journal of economic entomology, 97(2), 187-191.
Biosecurity measures	Varroosis	"Soft" acaricides	Thymol	Colony strength	reduction	negative		Europe	Italy	Southern Europe	summer (June - July)						1	1						Apis mellifera ligustica	2001	15		Apilife Var	Strips		2 weeks		2004	Floris, I., Satta, A., Cabras, P., Garau, V. L., & Angioni, A. (2004). Comparison between two thymol formulations in the control of Varroa destructor: effectiveness, persistence, and residues. Journal of economic entomology, 97(2), 187-191.
Biosecurity measures	Varroosis	"Soft" acaricides	Formic acid	Varroa infestation levels	reduction	positive moderate	84.7	Asia	Turkey		autumn (November)											1		Apis mellifera ssp.	2004	40				0.8	14 days	200ml	2010	Girişgin, A. O., & Aydın, L. (2010). Efficacies of formic, oxalic and lactic acids against Varroa destructor in naturally infested honeybee (Apis mellifera L.) colonies in Turkey. Kafkas Üniversitesi Veteriner Fakültesi Dergisi, 16(6), 941-945.
Biosecurity measures	Varroosis	"Soft" acaricides	Oxalic acid	Varroa infestation levels	reduction	positive	93.7	Asia	Turkey		autumn (November)											1		Apis mellifera ssp.	2004	40			Trickling		3	5ml per bee space	2010	Girişgin, A. O., & Aydın, L. (2010). Efficacies of formic, oxalic and lactic acids against Varroa destructor in naturally infested honeybee (Apis mellifera L.) colonies in Turkey. Kafkas Üniversitesi Veteriner Fakültesi Dergisi, 16(6), 941-945.
Biosecurity measures	Varroosis	"Soft" acaricides	Lactic acid	Varroa infestation levels	reduction	positive moderate	54.3	Asia	Turkey		autumn (November)											1		Apis mellifera ssp.	2004	40			Dusting	0.15	3 / 21 days	5ml per comb side	2010	Girişgin, A. O., & Aydın, L. (2010). Efficacies of formic, oxalic and lactic acids against Varroa destructor in naturally infested honeybee (Apis mellifera L.) colonies in Turkey. Kafkas Üniversitesi Veteriner Fakültesi Dergisi, 16(6), 941-945.
Biosecurity measures	Varroosis	"Hard" acaricides	Coumaphos	Varroa infestation levels	reduction	positive	92.5	Asia	Turkey		autumn (November)											1		Apis mellifera ssp.	2004	40			Trickling	0.02	3 / 21 days	150ml	2010	Girişgin, A. O., & Aydın, L. (2010). Efficacies of formic, oxalic and lactic acids against Varroa destructor in naturally infested honeybee (Apis mellifera L.) colonies in Turkey. Kafkas Üniversitesi Veteriner Fakültesi Dergisi, 16(6), 941-945.
Biosecurity measures	Varroosis	"Soft" acaricides	Formic acid	Varroa infestation levels	reduction	positive low	21.4	Asia	Turkey		spring (March)			1										Apis mellifera ssp.	2005	40			Evaporation	0.8	14 days	200ml	2010	Girişgin, A. O., & Aydın, L. (2010). Efficacies of formic, oxalic and lactic acids against Varroa destructor in naturally infested honeybee (Apis mellifera L.) colonies in Turkey. Kafkas Üniversitesi Veteriner Fakültesi Dergisi, 16(6), 941-945.
Biosecurity measures	Varroosis	"Soft" acaricides	Oxalic acid	Varroa infestation levels	no effect	no impact	8.3	Asia	Turkey		spring (March)			1										Apis mellifera ssp.	2005	40			Trickling	0.04	3	5ml per bee space	2010	Girişgin, A. O., & Aydın, L. (2010). Efficacies of formic, oxalic and lactic acids against Varroa destructor in naturally infested honeybee (Apis mellifera L.) colonies in Turkey. Kafkas Üniversitesi Veteriner Fakültesi Dergisi, 16(6), 941-945.
Biosecurity measures	Varroosis	"Soft" acaricides	Lactic acid	Varroa infestation levels	no effect	no impact	8.3	Asia	Turkey		spring (March)			1										Apis mellifera ssp.	2005	40			Dusting	0.15	3 / 21 days	5ml per comb side	2010	Girişgin, A. O., & Aydın, L. (2010). Efficacies of formic, oxalic and lactic acids against Varroa destructor in naturally infested honeybee (Apis mellifera L.) colonies in Turkey. Kafkas Üniversitesi Veteriner Fakültesi Dergisi, 16(6), 941-945.
Biosecurity measures	Varroosis	"Hard" acaricides	Coumaphos	Varroa infestation levels	reduction	positive moderate	65.6	Asia	Turkey		spring (March)			1										Apis mellifera ssp.	2005	40			Trickling	0.02	3 / 21 days	150ml	2010	Girişgin, A. O., & Aydın, L. (2010). Efficacies of formic, oxalic and lactic acids against Varroa destructor in naturally infested honeybee (Apis mellifera L.) colonies in Turkey. Kafkas Üniversitesi Veteriner Fakültesi Dergisi, 16(6), 941-945.
Biosecurity measures	Varroosis	"Soft" acaricides	Formic acid	Varroa infestation levels	reduction	positive	95.6	Asia	Turkey		autumn (September)									1				Apis mellifera ssp.	2005	40			Evaporation	0.8	14 days	200ml	2010	Girişgin, A. O., & Aydın, L. (2010). Efficacies of formic, oxalic and lactic acids against Varroa destructor in naturally infested honeybee (Apis mellifera L.) colonies in Turkey. Kafkas Üniversitesi Veteriner Fakültesi Dergisi, 16(6), 941-945.
Biosecurity measures	Varroosis	"Soft" acaricides	Oxalic acid	Varroa infestation levels	reduction	positive	93.3	Asia	Turkey		autumn (September)									1				Apis mellifera ssp.	2005	40			Trickling	0.04	3	5ml per bee space	2010	Girişgin, A. O., & Aydın, L. (2010). Efficacies of formic, oxalic and lactic acids against Varroa destructor in naturally infested honeybee (Apis mellifera L.) colonies in Turkey. Kafkas Üniversitesi Veteriner Fakültesi Dergisi, 16(6), 941-945.
Biosecurity measures	Varroosis	"Soft" acaricides	Lactic acid	Varroa infestation levels	reduction	positive	87.7	Asia	Turkey		autumn (September)									1				Apis mellifera ssp.	2005	40			Dusting	0.15	3 / 21 days	5ml per comb side	2010	Girişgin, A. O., & Aydın, L. (2010). Efficacies of formic, oxalic and lactic acids against Varroa destructor in naturally infested honeybee (Apis mellifera L.) colonies in Turkey. Kafkas Üniversitesi Veteriner Fakültesi Dergisi, 16(6), 941-945.
Biosecurity measures	Varroosis	"Hard" acaricides	Coumaphos	Varroa infestation levels	reduction	positive	96.9	Asia	Turkey		autumn (September)									1				Apis mellifera ssp.	2005	40			Trickling	0.02	3 / 21 days	150ml	2010	Girişgin, A. O., & Aydın, L. (2010). Efficacies of formic, oxalic and lactic acids against Varroa destructor in naturally infested honeybee (Apis mellifera L.) colonies in Turkey. Kafkas Üniversitesi Veteriner Fakültesi Dergisi, 16(6), 941-945.
Biosecurity measures	Varroosis	"Soft" acaricides	Formic acid	Varroa infestation levels	reduction	positive	95-99	Europe	Italy	Southern Europe	October - August	1	1	1	1	1	1	1	1	1		1	1	Apis mellifera carnica, ligustica et siciliana	2012-2013	90		Varterminator	Gel				2017	Giusti, M., Sabelli, C., Di Donato, A., Lamberti, D., Paturzo, C. E., Polignano, V., ... & Felicioli, A. (2017). Efficacy and safety of Varterminator, a new formic acid medicine against the varroa mite. Journal of Apicultural Research, 56(2), 162-167.
Biosecurity measures	Varroosis	"Soft" acaricides	Formic acid	Adverse effects on colony	no effect	positive		Europe	Italy	Southern Europe	October - August	1	1	1	1	1	1	1	1	1		1	1	Apis mellifera carnica, ligustica et siciliana	2012-2013	90		Varterminator	Gel				2017	Giusti, M., Sabelli, C., Di Donato, A., Lamberti, D., Paturzo, C. E., Polignano, V., ... & Felicioli, A. (2017). Efficacy and safety of Varterminator, a new formic acid medicine against the varroa mite. Journal of Apicultural Research, 56(2), 162-167.
Biosecurity measures	Varroosis	Biotechnical methods	Drone brood removal	Varroa infestation levels	reduction	positive		North America	USA		March-September			1	1	1	1	1	1	1				Apis mellifera ligustica	2008	60							2009	Wantuch, H. A. (2009). Modified Drone-Brood Removal to Control Varroa destructor in Apis mellifera Colonies.
Biosecurity measures	Varroosis	"Hard" acaricides	Tau-fluvalinate	Varroa infestation levels	reduction	positive		North America	USA		spring (April)				1									Apis mellifera ssp.	1999-2000	56							2001	Strange, J. P., & Sheppard, W. S. (2001). Optimum timing of miticide applications for control of Varroa destructor (Acari: Varroidae) in Apis mellifera (Hymenoptera: Apidae) in Washington State, USA. Journal of Economic Entomology, 94(6), 1324-1331.
Biosecurity measures	Varroosis	"Hard" acaricides	Tau-fluvalinate	Varroa infestation levels	reduction	positive		North America	USA		summer (August)								1					Apis mellifera ssp.	1999-2000	56							2001	Strange, J. P., & Sheppard, W. S. (2001). Optimum timing of miticide applications for control of Varroa destructor (Acari: Varroidae) in Apis mellifera (Hymenoptera: Apidae) in Washington State, USA. Journal of Economic Entomology, 94(6), 1324-1331.
Biosecurity measures	Varroosis	"Hard" acaricides	Tau-fluvalinate	Varroa infestation levels	reduction	positive		North America	USA		autumn (October)										1			Apis mellifera ssp.	1999-2000	56							2001	Strange, J. P., & Sheppard, W. S. (2001). Optimum timing of miticide applications for control of Varroa destructor (Acari: Varroidae) in Apis mellifera (Hymenoptera: Apidae) in Washington State, USA. Journal of Economic Entomology, 94(6), 1324-1331.
Biosecurity measures	Varroosis	"Hard" acaricides	Tau-fluvalinate	Varroa infestation levels	reduction	positive		North America	USA		spring and autumn (April and October)				1						1			Apis mellifera ssp.	1999-2000	56							2001	Strange, J. P., & Sheppard, W. S. (2001). Optimum timing of miticide applications for control of Varroa destructor (Acari: Varroidae) in Apis mellifera (Hymenoptera: Apidae) in Washington State, USA. Journal of Economic Entomology, 94(6), 1324-1331.
Biosecurity measures	Varroosis	"Hard" acaricides	Tau-fluvalinate	Varroa infestation levels	reduction	positive		North America	USA		whole year	1	1	1	1	1	1	1	1	1	1	1	1	Apis mellifera ssp.	1999-2000	56							2001	Strange, J. P., & Sheppard, W. S. (2001). Optimum timing of miticide applications for control of Varroa destructor (Acari: Varroidae) in Apis mellifera (Hymenoptera: Apidae) in Washington State, USA. Journal of Economic Entomology, 94(6), 1324-1331.
Biosecurity measures	Varroosis	"Hard" acaricides	Coumaphos	Varroa infestation levels	reduction	positive		North America	USA		spring (April)				1									Apis mellifera ssp.	1999-2000	56			Trickling	0.02			2001	Strange, J. P., & Sheppard, W. S. (2001). Optimum timing of miticide applications for control of Varroa destructor (Acari: Varroidae) in Apis mellifera (Hymenoptera: Apidae) in Washington State, USA. Journal of Economic Entomology, 94(6), 1324-1331.
Biosecurity measures	Varroosis	"Hard" acaricides	Coumaphos	Varroa infestation levels	reduction	positive		North America	USA		summer (July-August)							1	1					Apis mellifera ligustica	2017	20		CheckMite+	Strips			1	2018	Gregorc, A., Alburaki, M., Sampson, B., Knight, P. R., & Adamczyk, J. (2018). Toxicity of selected acaricides to honey bees (Apis mellifera) and Varroa (Varroa destructor Anderson and Trueman) and their use in controlling Varroa within honey bee colonies. Insects, 9(2), 55.
Biosecurity measures	Varroosis	"Hard" acaricides	Coumaphos	Varroa infestation levels	reduction	positive		North America	USA		summer (July-August)							1	1					Apis mellifera ligustica	2017	20		CheckMite+	Strips			half dose	2018	Gregorc, A., Alburaki, M., Sampson, B., Knight, P. R., & Adamczyk, J. (2018). Toxicity of selected acaricides to honey bees (Apis mellifera) and Varroa (Varroa destructor Anderson and Trueman) and their use in controlling Varroa within honey bee colonies. Insects, 9(2), 55.
Biosecurity measures	Varroosis	"Hard" acaricides	Tau-fluvalinate	Varroa infestation levels	reduction	positive	84	North America	USA		summer (July-August)							1	1					Apis mellifera ligustica	2017	20		Apistan	Strips			1	2018	Gregorc, A., Alburaki, M., Sampson, B., Knight, P. R., & Adamczyk, J. (2018). Toxicity of selected acaricides to honey bees (Apis mellifera) and Varroa (Varroa destructor Anderson and Trueman) and their use in controlling Varroa within honey bee colonies. Insects, 9(2), 55.
Biosecurity measures	Varroosis	"Hard" acaricides	Tau-fluvalinate	Varroa infestation levels	reduction	positive	84	North America	USA		summer (July-August)							1	1					Apis mellifera ligustica	2017	20		Apistan	Strips			half dose	2018	Gregorc, A., Alburaki, M., Sampson, B., Knight, P. R., & Adamczyk, J. (2018). Toxicity of selected acaricides to honey bees (Apis mellifera) and Varroa (Varroa destructor Anderson and Trueman) and their use in controlling Varroa within honey bee colonies. Insects, 9(2), 55.
Biosecurity measures	Varroosis	"Hard" acaricides	Amitraz	Varroa infestation levels	reduction	positive moderate	79	North America	USA		summer (July-August)							1	1					Apis mellifera ligustica	2017	20		Apivar	Strips			1	2018	Gregorc, A., Alburaki, M., Sampson, B., Knight, P. R., & Adamczyk, J. (2018). Toxicity of selected acaricides to honey bees (Apis mellifera) and Varroa (Varroa destructor Anderson and Trueman) and their use in controlling Varroa within honey bee colonies. Insects, 9(2), 55.
Biosecurity measures	Varroosis	"Soft" acaricides	Thymol	Varroa infestation levels	reduction	positive	86	North America	USA		summer (July-August)							1	1					Apis mellifera ligustica	2017	20		Apiguard	Gel				2018	Gregorc, A., Alburaki, M., Sampson, B., Knight, P. R., & Adamczyk, J. (2018). Toxicity of selected acaricides to honey bees (Apis mellifera) and Varroa (Varroa destructor Anderson and Trueman) and their use in controlling Varroa within honey bee colonies. Insects, 9(2), 55.
Biosecurity measures	Varroosis	"Soft" acaricides	Hop acids	Varroa infestation levels	reduction	positive moderate	64	North America	USA		summer (July-August)							1	1					Apis mellifera ligustica	2017	20		Hop Guard	Strips			1	2018	Gregorc, A., Alburaki, M., Sampson, B., Knight, P. R., & Adamczyk, J. (2018). Toxicity of selected acaricides to honey bees (Apis mellifera) and Varroa (Varroa destructor Anderson and Trueman) and their use in controlling Varroa within honey bee colonies. Insects, 9(2), 55.
Biosecurity measures	Varroosis	"Soft" acaricides	Hop acids	Varroa infestation levels	reduction	positive moderate	64	North America	USA		summer (July-August)							1	1					Apis mellifera ligustica	2017	20		Hop Guard	Strips			half dose with potassium salt	2018	Gregorc, A., Alburaki, M., Sampson, B., Knight, P. R., & Adamczyk, J. (2018). Toxicity of selected acaricides to honey bees (Apis mellifera) and Varroa (Varroa destructor Anderson and Trueman) and their use in controlling Varroa within honey bee colonies. Insects, 9(2), 55.
Biosecurity measures	Varroosis	"Soft" acaricides	Formic acid	Adverse effects on colony	no effect	positive		North America	Italy	Southern Europe	October - August	1	1	1	1	1	1	1	1	1		1	1	Apis mellifera carnica, ligustica et siciliana	2012-2013	90		Varterminator	Gel				2017	Giusti, M., Sabelli, C., Di Donato, A., Lamberti, D., Paturzo, C. E., Polignano, V., ... & Felicioli, A. (2017). Efficacy and safety of Varterminator, a new formic acid medicine against the varroa mite. Journal of Apicultural Research, 56(2), 162-167.
Biosecurity measures	Varroosis	"Soft" acaricides	Formic acid	Varroa infestation levels	reduction	positive	94.2	North America	USA		autumn (October)										1			Apis mellifera ssp.	1998	57			Evaporation	0.65	4 weeks	300ml	2000	Calderone, N. W. (2000). Effective fall treatment of Varroa jacobsoni (Acari: Varroidae) with a new formulation of formic acid in colonies of Apis mellifera (Hymenoptera: Apidae) in the northeastern United States. Journal of economic Entomology, 93(4), 1065-1075.
Biosecurity measures	Varroosis	"Hard" acaricides	Tau-fluvalinate	Varroa infestation levels	reduction	positive	92.6	North America	USA		autumn (October)										1			Apis mellifera ssp.	1998	57		Apistan	Strips			4	2000	Calderone, N. W. (2000). Effective fall treatment of Varroa jacobsoni (Acari: Varroidae) with a new formulation of formic acid in colonies of Apis mellifera (Hymenoptera: Apidae) in the northeastern United States. Journal of economic Entomology, 93(4), 1065-1075.
Biosecurity measures	Varroosis	"Soft" acaricides	Thymol	Varroa infestation levels	reduction	positive moderate	75.4	North America	USA		autumn (October)										1			Apis mellifera ssp.	1998	57		na	na				2000	Calderone, N. W. (2000). Effective fall treatment of Varroa jacobsoni (Acari: Varroidae) with a new formulation of formic acid in colonies of Apis mellifera (Hymenoptera: Apidae) in the northeastern United States. Journal of economic Entomology, 93(4), 1065-1075.
Biosecurity measures	Varroosis	"Hard" acaricides	Tau-fluvalinate	Varroa infestation levels	reduction	positive	85	Asia	Saudi Arabia		October - December										1	1	1	Apis mellifera carnica	2003	25		Apistan	Strips				2007	Al-Ghamdi, A. A. (2007). Evaluation of the relative efficacy of different acaricides against Varroa destructor on Apis mellifera carnica. ANNALS OF AGRICULTURAL SCIENCE-CAIRO-, 52(2), 501.
Biosecurity measures	Varroosis	"Hard" acaricides	Flumethrine	Varroa infestation levels	reduction	positive	89	Asia	Saudi Arabia		October - December										1	1	1	Apis mellifera carnica	2003	25		Bayvarol	Strips			2	2007	Al-Ghamdi, A. A. (2007). Evaluation of the relative efficacy of different acaricides against Varroa destructor on Apis mellifera carnica. ANNALS OF AGRICULTURAL SCIENCE-CAIRO-, 52(2), 501.
Biosecurity measures	Varroosis	"Hard" acaricides	Flumethrine	Varroa infestation levels	reduction	positive	96	Asia	Saudi Arabia		October - December										1	1	1	Apis mellifera carnica	2003	25		Bayvarol	Strips			4	2007	Al-Ghamdi, A. A. (2007). Evaluation of the relative efficacy of different acaricides against Varroa destructor on Apis mellifera carnica. ANNALS OF AGRICULTURAL SCIENCE-CAIRO-, 52(2), 501.
Biosecurity measures	Varroosis	"Hard" acaricides	Amitraz	Varroa infestation levels	reduction	positive	95	Asia	Saudi Arabia		October - December										1	1	1	Apis mellifera carnica	2003	25		Apivar	Strips				2007	Al-Ghamdi, A. A. (2007). Evaluation of the relative efficacy of different acaricides against Varroa destructor on Apis mellifera carnica. ANNALS OF AGRICULTURAL SCIENCE-CAIRO-, 52(2), 501.
Biosecurity measures	Varroosis	"Hard" acaricides	Coumaphos	Varroa infestation levels	reduction	positive	94	Asia	Saudi Arabia		October - December										1	1	1	Apis mellifera carnica	2004	25		Perizin	Pour-on				2007	Al-Ghamdi, A. A. (2007). Evaluation of the relative efficacy of different acaricides against Varroa destructor on Apis mellifera carnica. ANNALS OF AGRICULTURAL SCIENCE-CAIRO-, 52(2), 501.
Biosecurity measures	Varroosis	"Hard" acaricides	Tau-fluvalinate	Varroa infestation levels	reduction	positive moderate	80	Asia	Saudi Arabia		October - December										1	1	1	Apis mellifera carnica	2004	25		Apistan	Strips				2007	Al-Ghamdi, A. A. (2007). Evaluation of the relative efficacy of different acaricides against Varroa destructor on Apis mellifera carnica. ANNALS OF AGRICULTURAL SCIENCE-CAIRO-, 52(2), 501.
Biosecurity measures	Varroosis	"Hard" acaricides	Flumethrine	Varroa infestation levels	reduction	positive moderate	80	Asia	Saudi Arabia		October - December										1	1	1	Apis mellifera carnica	2004	25		Bayvarol	Strips			4	2007	Al-Ghamdi, A. A. (2007). Evaluation of the relative efficacy of different acaricides against Varroa destructor on Apis mellifera carnica. ANNALS OF AGRICULTURAL SCIENCE-CAIRO-, 52(2), 501.
Biosecurity measures	Varroosis	"Hard" acaricides	Amitraz	Varroa infestation levels	reduction	positive	95	Asia	Saudi Arabia		October - December										1	1	1	Apis mellifera carnica	2004	25		Apivar	Strips				2007	Al-Ghamdi, A. A. (2007). Evaluation of the relative efficacy of different acaricides against Varroa destructor on Apis mellifera carnica. ANNALS OF AGRICULTURAL SCIENCE-CAIRO-, 52(2), 501.
Biosecurity measures	Varroosis	"Hard" acaricides	Tau-fluvalinate	Varroa infestation levels	reduction	positive moderate	60	Asia	Saudi Arabia		October - December										1	1	1	Apis mellifera carnica	2005	25		Apistan	Strips				2007	Al-Ghamdi, A. A. (2007). Evaluation of the relative efficacy of different acaricides against Varroa destructor on Apis mellifera carnica. ANNALS OF AGRICULTURAL SCIENCE-CAIRO-, 52(2), 501.
Biosecurity measures	Varroosis	"Hard" acaricides	Flumethrine	Varroa infestation levels	reduction	positive moderate	70	Asia	Saudi Arabia		October - December										1	1	1	Apis mellifera carnica	2005	25		Bayvarol	Strips			4	2007	Al-Ghamdi, A. A. (2007). Evaluation of the relative efficacy of different acaricides against Varroa destructor on Apis mellifera carnica. ANNALS OF AGRICULTURAL SCIENCE-CAIRO-, 52(2), 501.
Biosecurity measures	Varroosis	"Hard" acaricides	Amitraz	Varroa infestation levels	reduction	positive	92	Asia	Saudi Arabia		October - December										1	1	1	Apis mellifera carnica	2005	25		Apivar	Strips				2007	Al-Ghamdi, A. A. (2007). Evaluation of the relative efficacy of different acaricides against Varroa destructor on Apis mellifera carnica. ANNALS OF AGRICULTURAL SCIENCE-CAIRO-, 52(2), 501.
Biosecurity measures	Varroosis	"Soft" acaricides	Oxalic acid	Varroa infestation levels	reduction	positive	98	North America	USA		winter (December - January)	1											1	Apis mellifera ssp.	2015-2016	28			Trickling	0.029	4		2017	Gregorc, A., Knight, P. R., & Adamczyk, J. (2017). Powdered sugar shake to monitor and oxalic acid treatments to control varroa mites (Varroa destructor Anderson and Trueman) in honey bee (Apis mellifera) colonies. Journal of Apicultural Research, 56(1), 71-75.
Biosecurity measures	Varroosis	"Hard" acaricides	Amitraz	Varroa infestation levels	reduction	positive moderate	64.3	Europe	Spain	Southern Europe	spring (April-May)				1	1								Apis mellifera iberica	2010	15		Apivar	Strips		6 weeks	2	2015	Leza, M. M., Llado, G., & Miranda-Chueca, M. A. (2015). Comparison of the efficacy of Apiguard (thymol) and Apivar (amitraz) in the control of Varroa destructor (Acari: Varroidae). Spanish journal of agricultural research, 13(3), e05SC01-e05SC01.
Biosecurity measures	Varroosis	"Soft" acaricides	Thymol	Varroa infestation levels	reduction	positive	89.8	Europe	Spain	Southern Europe	spring (April-May)				1	1								Apis mellifera iberica	2010	15		Apiguard	Gel		2 / 4 weeks	1	2015	Leza, M. M., Llado, G., & Miranda-Chueca, M. A. (2015). Comparison of the efficacy of Apiguard (thymol) and Apivar (amitraz) in the control of Varroa destructor (Acari: Varroidae). Spanish journal of agricultural research, 13(3), e05SC01-e05SC01.
Biosecurity measures	Varroosis	"Hard" acaricides	Amitraz	Varroa infestation levels	reduction	positive low	17.9	Europe	Spain	Southern Europe	autumn (November-December)											1	1	Apis mellifera iberica	2011	15		Apivar	Strips		6 weeks	2	2015	Leza, M. M., Llado, G., & Miranda-Chueca, M. A. (2015). Comparison of the efficacy of Apiguard (thymol) and Apivar (amitraz) in the control of Varroa destructor (Acari: Varroidae). Spanish journal of agricultural research, 13(3), e05SC01-e05SC01.
Biosecurity measures	Varroosis	"Soft" acaricides	Thymol	Varroa infestation levels	reduction	positive low	30.8	Europe	Spain	Southern Europe	autumn (November-December)											1	1	Apis mellifera iberica	2011	15		Apiguard	Gel		2 / 4 weeks	1	2015	Leza, M. M., Llado, G., & Miranda-Chueca, M. A. (2015). Comparison of the efficacy of Apiguard (thymol) and Apivar (amitraz) in the control of Varroa destructor (Acari: Varroidae). Spanish journal of agricultural research, 13(3), e05SC01-e05SC01.
Biosecurity measures	Varroosis	"Soft" acaricides	Thymol	Varroa infestation levels	reduction	positive	93.34	Europe	Italy	Southern Europe	autumn (September-November)									1	1	1		Apis mellifera ssp.	2002	21	uncovered trays	Apiguard	Gel		2 / 4 weeks	1	2007	Palmeri, V., Campolo, O., & Zappalà, L. (2007). Evaluation of two methods for applying Apiguard® in an area with continuous nectar flows and brood rearing. Journal of apicultural research, 46(2), 105-109.
Biosecurity measures	Varroosis	"Soft" acaricides	Thymol	Varroa infestation levels	reduction	positive	87.23	Europe	Italy	Southern Europe	autumn (September-November)									1	1	1		Apis mellifera ssp.	2002	21	trays covered with a plstic mesh	Apiguard	Gel		2 / 4 weeks	1	2007	Palmeri, V., Campolo, O., & Zappalà, L. (2007). Evaluation of two methods for applying Apiguard® in an area with continuous nectar flows and brood rearing. Journal of apicultural research, 46(2), 105-109.
Biosecurity measures	Varroosis	"Hard" acaricides	Coumaphos	Varroa infestation levels	reduction	positive		Europe	Croatia	Central Europe	summer							1	1					Apis mellifera carnica	2014	150		CheckMite+	Strips				2019	Tlak Gajger, I., Svečnjak, L., Bubalo, D., & Žorat, T. (2019). Control of Varroa destructor mite infestations at experimental apiaries situated in Croatia. Diversity, 12(1), 12.
Biosecurity measures	Varroosis	"Soft" acaricides	Thymol	Varroa infestation levels	reduction	positive moderate		Europe	Croatia	Central Europe	summer							1	1					Apis mellifera carnica	2014	150		Apiguard	Gel				2019	Tlak Gajger, I., Svečnjak, L., Bubalo, D., & Žorat, T. (2019). Control of Varroa destructor mite infestations at experimental apiaries situated in Croatia. Diversity, 12(1), 12.
Biosecurity measures	Varroosis	"Hard" acaricides	Flumethrine	Varroa infestation levels	reduction	positive moderate		Europe	Croatia	Central Europe	summer							1	1					Apis mellifera carnica	2014	150		Bayvarol	Strips				2019	Tlak Gajger, I., Svečnjak, L., Bubalo, D., & Žorat, T. (2019). Control of Varroa destructor mite infestations at experimental apiaries situated in Croatia. Diversity, 12(1), 12.
Biosecurity measures	Varroosis	"Soft" acaricides	Thymol	Varroa infestation levels	reduction	positive moderate		Europe	Croatia	Central Europe	summer							1	1					Apis mellifera carnica	2014	150		Thymovar	Strips				2019	Tlak Gajger, I., Svečnjak, L., Bubalo, D., & Žorat, T. (2019). Control of Varroa destructor mite infestations at experimental apiaries situated in Croatia. Diversity, 12(1), 12.
Biosecurity measures	Varroosis	"Soft" acaricides	Thymol	Varroa infestation levels	reduction	positive moderate		Europe	Croatia	Central Europe	summer							1	1					Apis mellifera carnica	2014	150		Apilife Var	Strips				2019	Tlak Gajger, I., Svečnjak, L., Bubalo, D., & Žorat, T. (2019). Control of Varroa destructor mite infestations at experimental apiaries situated in Croatia. Diversity, 12(1), 12.
Biosecurity measures	Varroosis	"Hard" acaricides	Flumethrine	Varroa infestation levels	reduction	positive	85-90	Africa	Algeria		autumn (September-October)									1	1			Apis mellifera intermissa	2006	25		Bayvarol	Strips				2010	Loucif-Ayad, W., Aribi, N., Smagghe, G., & Soltani, N. (2010). Comparative effectiveness of some acaricides used to control Varroa destructor (Mesostigmata: Varroidae) in Algeria. African Entomology, 18(2), 259-266.
Biosecurity measures	Varroosis	"Hard" acaricides	Amitraz	Varroa infestation levels	reduction	positive	82-88	Africa	Algeria		autumn (September-October)									1	1			Apis mellifera intermissa	2006	25		Apivar	Strips				2010	Loucif-Ayad, W., Aribi, N., Smagghe, G., & Soltani, N. (2010). Comparative effectiveness of some acaricides used to control Varroa destructor (Mesostigmata: Varroidae) in Algeria. African Entomology, 18(2), 259-266.
Biosecurity measures	Varroosis	"Soft" acaricides	Thymol	Varroa infestation levels	reduction	positive	93-97	Africa	Algeria		autumn (September-October)									1	1			Apis mellifera intermissa	2006	25		Apiguard	Gel				2010	Loucif-Ayad, W., Aribi, N., Smagghe, G., & Soltani, N. (2010). Comparative effectiveness of some acaricides used to control Varroa destructor (Mesostigmata: Varroidae) in Algeria. African Entomology, 18(2), 259-266.
Biosecurity measures	Varroosis	"Soft" acaricides	Thymol	Varroa infestation levels	reduction	positive	94-98	Africa	Algeria		autumn (September-October)									1	1			Apis mellifera intermissa	2006	25		Apilife Var	Strips				2010	Loucif-Ayad, W., Aribi, N., Smagghe, G., & Soltani, N. (2010). Comparative effectiveness of some acaricides used to control Varroa destructor (Mesostigmata: Varroidae) in Algeria. African Entomology, 18(2), 259-266.
Biosecurity measures	Varroosis	Biotechnical methods	Drone brood removal	Varroa infestation levels	reduction	positive		Europe	Ireland	Western Europe	autumn (August - September)								1	1				Apis mellifera ssp.	2005	na							2007	Coffey, M. F. (2007). Biotechnical methods in colony management, and the use of Apiguard® and Exomite™ Apis for the control of the varroa mite (Varroa destructor) in Irish honey bee (Apis mellifera) colonies. Journal of apicultural research, 46(4), 213-219.
Biosecurity measures	Varroosis	"Soft" acaricides	Thymol	Varroa infestation levels	reduction	positive	85	Europe	Ireland	Western Europe	autumn (August - September)								1	1				Apis mellifera ssp.	2005	na		Apiguard	Gel		2 / 4 weeks		2007	Coffey, M. F. (2007). Biotechnical methods in colony management, and the use of Apiguard® and Exomite™ Apis for the control of the varroa mite (Varroa destructor) in Irish honey bee (Apis mellifera) colonies. Journal of apicultural research, 46(4), 213-219.
Biosecurity measures	Varroosis	"Soft" acaricides	Thymol	Varroa infestation levels	reduction	positive moderate		Europe	Ireland	Western Europe	autumn (August - September)								1	1				Apis mellifera ssp.	2005	na		Exomite Pro	Gel		4 weeks		2007	Coffey, M. F. (2007). Biotechnical methods in colony management, and the use of Apiguard® and Exomite™ Apis for the control of the varroa mite (Varroa destructor) in Irish honey bee (Apis mellifera) colonies. Journal of apicultural research, 46(4), 213-219.
Biosecurity measures	Varroosis	"Soft" acaricides	Thymol	Adverse effects on colony	no effect	positive		Europe	Ireland	Western Europe	autumn (August - September)								1	1				Apis mellifera ssp.	2005	na		Apiguard	Gel		2 / 4 weeks		2007	Coffey, M. F. (2007). Biotechnical methods in colony management, and the use of Apiguard® and Exomite™ Apis for the control of the varroa mite (Varroa destructor) in Irish honey bee (Apis mellifera) colonies. Journal of apicultural research, 46(4), 213-219.
Biosecurity measures	Varroosis	"Soft" acaricides	Thymol	Adverse effects on colony	no effect	positive		Europe	Ireland	Western Europe	autumn (August - September)								1	1				Apis mellifera ssp.	2005	na		Exomite Pro	Gel		4 weeks		2007	Coffey, M. F. (2007). Biotechnical methods in colony management, and the use of Apiguard® and Exomite™ Apis for the control of the varroa mite (Varroa destructor) in Irish honey bee (Apis mellifera) colonies. Journal of apicultural research, 46(4), 213-219.
Biosecurity measures	Varroosis	"Soft" acaricides	Thymol	Varroa infestation levels	reduction	positive moderate	84.43	Africa	Algeria		na													Apis mellifera intermissa	na	80		Thymovar	Strips		2	half strip	2016	Noureddine, A., Haddad, N., & Ounesse, T. A. R. E. K. (2016). Effectiveness of treatments with thymol in controlling Varroa destructor parasite of the honey bee in algeria. Bulletin of Pure & Applied Sciences-Zoology, 1.
Biosecurity measures	Varroosis	"Soft" acaricides	Thymol	Varroa infestation levels	reduction	positive moderate	77.23	Africa	Algeria		na													Apis mellifera intermissa	na	80		Thymovar	Strips		1	half strip	2016	Noureddine, A., Haddad, N., & Ounesse, T. A. R. E. K. (2016). Effectiveness of treatments with thymol in controlling Varroa destructor parasite of the honey bee in algeria. Bulletin of Pure & Applied Sciences-Zoology, 1.
Biosecurity measures	Varroosis	"Soft" acaricides	Thymol	Varroa infestation levels	reduction	positive moderate	81	Africa	Algeria		na													Apis mellifera intermissa	na	80		Apiguard	Gel		2 / 4 weeks	50g	2016	Noureddine, A., Haddad, N., & Ounesse, T. A. R. E. K. (2016). Effectiveness of treatments with thymol in controlling Varroa destructor parasite of the honey bee in algeria. Bulletin of Pure & Applied Sciences-Zoology, 1.
Biosecurity measures	Varroosis	"Soft" acaricides	Thymol	Varroa infestation levels	reduction	positive moderate	79	Africa	Algeria		na													Apis mellifera intermissa	na	80		Apiguard	Gel		2 / 2 weeks	50g	2016	Noureddine, A., Haddad, N., & Ounesse, T. A. R. E. K. (2016). Effectiveness of treatments with thymol in controlling Varroa destructor parasite of the honey bee in algeria. Bulletin of Pure & Applied Sciences-Zoology, 1.
Biosecurity measures	Varroosis	"Hard" acaricides	Amitraz	Varroa infestation levels	reduction	positive	96.68	Asia	Iran		autumn (September-October)									1	1			Apis mellifera ssp.	2009	20		Apivar	Strips		6 weeks	2	2018	Shahrouzi, R. (2018). The efficacy of Apivar® and Bayvarol® and CheckMite+® in the control of Varroa destructor in Iran.
Biosecurity measures	Varroosis	"Hard" acaricides	Flumethrine	Varroa infestation levels	reduction	positive	96.59	Asia	Iran		autumn (September-October)									1	1			Apis mellifera ssp.	2009	20		Bayvarol	Strips		6 weeks	4	2018	Shahrouzi, R. (2018). The efficacy of Apivar® and Bayvarol® and CheckMite+® in the control of Varroa destructor in Iran.
Biosecurity measures	Varroosis	"Hard" acaricides	Coumaphos	Varroa infestation levels	reduction	positive	98.55	Asia	Iran		autumn (September-October)									1	1			Apis mellifera ssp.	2009	20		CheckMite+	Strips		6 weeks	2	2018	Shahrouzi, R. (2018). The efficacy of Apivar® and Bayvarol® and CheckMite+® in the control of Varroa destructor in Iran.
Biosecurity measures	Varroosis	"Soft" acaricides	Thymol	Varroa infestation levels	reduction	positive	88.91	North America	Canada		autumn (September-October)									1	1			Apis mellifera ssp.	2011	40		Thymovar	Strips		6 weeks		2014	Vandervalk, L. P., Nasr, M. E., & Dosdall, L. M. (2014). New miticides for integrated pest management of Varroa destructor (Acari: Varroidae) in honey bee colonies on the Canadian prairies. Journal of economic entomology, 107(6), 2030-2036.
Biosecurity measures	Varroosis	"Soft" acaricides	Hop acids	Varroa infestation levels	reduction	positive low	42.96	North America	Canada		autumn (September-October)									1	1			Apis mellifera ssp.	2011	40		Hop Guard	Strips		3 / 3 weeks		2014	Vandervalk, L. P., Nasr, M. E., & Dosdall, L. M. (2014). New miticides for integrated pest management of Varroa destructor (Acari: Varroidae) in honey bee colonies on the Canadian prairies. Journal of economic entomology, 107(6), 2030-2036.
Biosecurity measures	Varroosis	"Soft" acaricides	Formic acid	Varroa infestation levels	reduction	positive moderate	78.48	North America	Canada		autumn (September-October)									1	1			Apis mellifera ssp.	2011	40			Evaporation	0.65	3 / 3 weeks		2014	Vandervalk, L. P., Nasr, M. E., & Dosdall, L. M. (2014). New miticides for integrated pest management of Varroa destructor (Acari: Varroidae) in honey bee colonies on the Canadian prairies. Journal of economic entomology, 107(6), 2030-2036.
Biosecurity measures	Varroosis	"Hard" acaricides	Amitraz	Varroa infestation levels	reduction	positive	87.08	North America	Canada		autumn (September-October)									1	1			Apis mellifera ssp.	2011	40		Apivar	Strips		6 weeks		2014	Vandervalk, L. P., Nasr, M. E., & Dosdall, L. M. (2014). New miticides for integrated pest management of Varroa destructor (Acari: Varroidae) in honey bee colonies on the Canadian prairies. Journal of economic entomology, 107(6), 2030-2036.
Biosecurity measures	Varroosis	"Soft" acaricides	Thymol	Varroa infestation levels	reduction	positive moderate	82.33	North America	Canada		spring (May-June)					1	1							Apis mellifera ssp.	2012	40		Thymovar	Strips		6 weeks		2014	Vandervalk, L. P., Nasr, M. E., & Dosdall, L. M. (2014). New miticides for integrated pest management of Varroa destructor (Acari: Varroidae) in honey bee colonies on the Canadian prairies. Journal of economic entomology, 107(6), 2030-2036.
Biosecurity measures	Varroosis	"Soft" acaricides	Hop acids	Varroa infestation levels	reduction	positive low	43.56	North America	Canada		spring (May-June)					1	1							Apis mellifera ssp.	2012	40		Hop Guard	Strips		3 / 3 weeks		2014	Vandervalk, L. P., Nasr, M. E., & Dosdall, L. M. (2014). New miticides for integrated pest management of Varroa destructor (Acari: Varroidae) in honey bee colonies on the Canadian prairies. Journal of economic entomology, 107(6), 2030-2036.
Biosecurity measures	Varroosis	"Soft" acaricides	Formic acid	Varroa infestation levels	reduction	positive moderate	71.9	North America	Canada		spring (May-June)					1	1							Apis mellifera ssp.	2012	40			Evaporation	0.65	3 / 3 weeks		2014	Vandervalk, L. P., Nasr, M. E., & Dosdall, L. M. (2014). New miticides for integrated pest management of Varroa destructor (Acari: Varroidae) in honey bee colonies on the Canadian prairies. Journal of economic entomology, 107(6), 2030-2036.
Biosecurity measures	Varroosis	"Hard" acaricides	Amitraz	Varroa infestation levels	reduction	positive moderate	74.93	North America	Canada		spring (May-June)					1	1							Apis mellifera ssp.	2012	40		Apivar	Strips		6 weeks		2014	Vandervalk, L. P., Nasr, M. E., & Dosdall, L. M. (2014). New miticides for integrated pest management of Varroa destructor (Acari: Varroidae) in honey bee colonies on the Canadian prairies. Journal of economic entomology, 107(6), 2030-2036.
Biosecurity measures	Varroosis	"Soft" acaricides	Thymol	Brood rearing	reduction	negative	52	North America	Canada		spring (May-June)					1	1							Apis mellifera ssp.	2012	40		Thymovar	Strips		6 weeks		2014	Vandervalk, L. P., Nasr, M. E., & Dosdall, L. M. (2014). New miticides for integrated pest management of Varroa destructor (Acari: Varroidae) in honey bee colonies on the Canadian prairies. Journal of economic entomology, 107(6), 2030-2036.
Biosecurity measures	Varroosis	"Soft" acaricides	Thymol	Varroa infestation levels	reduction	positive moderate	53.6	Asia	Russia		autumn (August-September)								1	1				Apis mellifera ssp.	2020	30		Apiguard	Gel		4 weeks		2021	Domatskaya, T. F., Domatsky, A. N., & Levchenko, M. A. (2021). The effectiveness of Apiguard against varroatosis (the case of Tyumen region apiaries, Russia. Ukrainian Journal of Ecology, 11(9), 122-126.
Biosecurity measures	Varroosis	"Soft" acaricides	Thymol	Varroa infestation levels	reduction	positive moderate	57.8	Asia	Russia		autumn (August-September)								1	1				Apis mellifera ssp.	2021	30		Apiguard	Gel		4 weeks		2021	Domatskaya, T. F., Domatsky, A. N., & Levchenko, M. A. (2021). The effectiveness of Apiguard against varroatosis (the case of Tyumen region apiaries, Russia. Ukrainian Journal of Ecology, 11(9), 122-126.
Biosecurity measures	Varroosis	"Soft" acaricides	Formic acid	Varroa infestation levels	reduction	positive moderate	66	Europe	Germany	Central Europe	autumn (August-October)								1	1	1			Apis mellifera ssp.	2011-2019	na	single brood chamber	Liebig dispenser	Evaporation	0.6	3 - 7 days		2021	Steube, X., Beinert, P., & Kirchner, W. H. (2021). Efficacy and temperature dependence of 60% and 85% formic acid treatment against Varroa destructor. Apidologie, 52(3), 720-729.
Biosecurity measures	Varroosis	"Soft" acaricides	Formic acid	Varroa infestation levels	reduction	positive low	31	Europe	Germany	Central Europe	autumn (August-October)								1	1	1			Apis mellifera ssp.	2011-2019	na	single brood chamber	Nassenheider Professional	Evaporation	0.6	10 - 14 days		2021	Steube, X., Beinert, P., & Kirchner, W. H. (2021). Efficacy and temperature dependence of 60% and 85% formic acid treatment against Varroa destructor. Apidologie, 52(3), 720-729.
Biosecurity measures	Varroosis	"Soft" acaricides	Formic acid	Varroa infestation levels	reduction	positive moderate	57	Europe	Germany	Central Europe	autumn (August-October)								1	1	1			Apis mellifera ssp.	2011-2019	na	double brood chamber	Liebig dispenser	Evaporation	0.6	3 - 7 days		2021	Steube, X., Beinert, P., & Kirchner, W. H. (2021). Efficacy and temperature dependence of 60% and 85% formic acid treatment against Varroa destructor. Apidologie, 52(3), 720-729.
Biosecurity measures	Varroosis	"Soft" acaricides	Formic acid	Varroa infestation levels	reduction	positive moderate	53	Europe	Germany	Central Europe	autumn (August-October)								1	1	1			Apis mellifera ssp.	2011-2019	na	double brood chamber	Nassenheider Professional	Evaporation	0.6	10 - 14 days		2021	Steube, X., Beinert, P., & Kirchner, W. H. (2021). Efficacy and temperature dependence of 60% and 85% formic acid treatment against Varroa destructor. Apidologie, 52(3), 720-729.
Biosecurity measures	Varroosis	"Soft" acaricides	Formic acid	Varroa infestation levels	reduction	positive moderate	76	Europe	Germany	Central Europe	autumn (August-October)								1	1	1			Apis mellifera ssp.	2011-2019	na	single brood chamber	Liebig dispenser	Evaporation	0.85	3 - 7 days		2021	Steube, X., Beinert, P., & Kirchner, W. H. (2021). Efficacy and temperature dependence of 60% and 85% formic acid treatment against Varroa destructor. Apidologie, 52(3), 720-729.
Biosecurity measures	Varroosis	"Soft" acaricides	Formic acid	Varroa infestation levels	reduction	positive low	44	Europe	Germany	Central Europe	autumn (August-October)								1	1	1			Apis mellifera ssp.	2011-2019	na	single brood chamber	Nassenheider Professional	Evaporation	0.85	10 - 14 days		2021	Steube, X., Beinert, P., & Kirchner, W. H. (2021). Efficacy and temperature dependence of 60% and 85% formic acid treatment against Varroa destructor. Apidologie, 52(3), 720-729.
Biosecurity measures	Varroosis	"Soft" acaricides	Formic acid	Varroa infestation levels	reduction	positive moderate	78	Europe	Germany	Central Europe	autumn (August-October)								1	1	1			Apis mellifera ssp.	2011-2019	na	double brood chamber	Liebig dispenser	Evaporation	0.85	3 - 7 days		2021	Steube, X., Beinert, P., & Kirchner, W. H. (2021). Efficacy and temperature dependence of 60% and 85% formic acid treatment against Varroa destructor. Apidologie, 52(3), 720-729.
Biosecurity measures	Varroosis	"Soft" acaricides	Formic acid	Varroa infestation levels	reduction	positive moderate	75	Europe	Germany	Central Europe	autumn (August-October)								1	1	1			Apis mellifera ssp.	2011-2019	na	double brood chamber	Nassenheider Professional	Evaporation	0.85	10 - 14 days		2021	Steube, X., Beinert, P., & Kirchner, W. H. (2021). Efficacy and temperature dependence of 60% and 85% formic acid treatment against Varroa destructor. Apidologie, 52(3), 720-729.
Biosecurity measures	Varroosis	"Soft" acaricides	Formic acid	Varroa infestation levels	reduction	positive moderate	76	Asia	Pakistan		winter (December-January)		1										1	Apis mellifera ssp.	na	45			Evaporation	0.85		10-20ml	2021	Qadir, Z. A., Idrees, A., Mahmood, R., Sarwar, G., Bakar, M. A., Ahmad, S., ... & Li, J. (2021). Effectiveness of different soft Acaricides against honey bee ectoparasitic mite varroa destructor (Acari: Varroidae). Insects, 12(11), 1032.
Biosecurity measures	Varroosis	"Soft" acaricides	Oxalic acid	Varroa infestation levels	reduction	positive	90.48	Asia	Pakistan		winter (December-January)		1										1	Apis mellifera ssp.	na	45				2,1-4,2%	4		2021	Qadir, Z. A., Idrees, A., Mahmood, R., Sarwar, G., Bakar, M. A., Ahmad, S., ... & Li, J. (2021). Effectiveness of different soft Acaricides against honey bee ectoparasitic mite varroa destructor (Acari: Varroidae). Insects, 12(11), 1032.
Biosecurity measures	Varroosis	"Soft" acaricides	Thymol	Varroa infestation levels	reduction	positive moderate	74	Asia	Pakistan		winter (December-January)		1										1	Apis mellifera ssp.	na	45			Powder			2-6g	2021	Qadir, Z. A., Idrees, A., Mahmood, R., Sarwar, G., Bakar, M. A., Ahmad, S., ... & Li, J. (2021). Effectiveness of different soft Acaricides against honey bee ectoparasitic mite varroa destructor (Acari: Varroidae). Insects, 12(11), 1032.
Biosecurity measures	Varroosis	"Soft" acaricides	Oxalic acid	Varroa infestation levels	reduction	positive low	47.6	Europe	Slovenia	Central Europe	summer (August)								1					Apis mellifera ssp.	na	24				0.034	3		2001	Gregorc, A., & Planinc, I. (2001). Acaricidal effect of oxalic acid in honeybee (Apis mellifera) colonies. Apidologie, 32(4), 333-340.
Biosecurity measures	Varroosis	"Soft" acaricides	Oxalic acid	Varroa infestation levels	reduction	positive low	26.1	Europe	Slovenia	Central Europe	summer (August)								1					Apis mellifera ssp.	na	24				0.037	3		2001	Gregorc, A., & Planinc, I. (2001). Acaricidal effect of oxalic acid in honeybee (Apis mellifera) colonies. Apidologie, 32(4), 333-340.
Biosecurity measures	Varroosis	"Soft" acaricides	Oxalic acid	Varroa infestation levels	reduction	positive low	31.9	Europe	Slovenia	Central Europe	summer (August)								1					Apis mellifera ssp.	na	24				0.029	3		2001	Gregorc, A., & Planinc, I. (2001). Acaricidal effect of oxalic acid in honeybee (Apis mellifera) colonies. Apidologie, 32(4), 333-340.
Biosecurity measures	Varroosis	"Soft" acaricides	Oxalic acid	Varroa infestation levels	reduction	positive	99.44	Europe	Slovenia	Central Europe	autumn (October-November)										1	1		Apis mellifera ssp.	na	24				0.034	1		2001	Gregorc, A., & Planinc, I. (2001). Acaricidal effect of oxalic acid in honeybee (Apis mellifera) colonies. Apidologie, 32(4), 333-340.
Biosecurity measures	Varroosis	"Soft" acaricides	Oxalic acid	Varroa infestation levels	reduction	positive	99.44	Europe	Slovenia	Central Europe	autumn (October-November)										1	1		Apis mellifera ssp.	na	24				0.037	1		2001	Gregorc, A., & Planinc, I. (2001). Acaricidal effect of oxalic acid in honeybee (Apis mellifera) colonies. Apidologie, 32(4), 333-340.
Biosecurity measures	Varroosis	"Soft" acaricides	Oxalic acid	Varroa infestation levels	reduction	positive	99.44	Europe	Slovenia	Central Europe	autumn (October-November)										1	1		Apis mellifera ssp.	na	24				0.029	1		2001	Gregorc, A., & Planinc, I. (2001). Acaricidal effect of oxalic acid in honeybee (Apis mellifera) colonies. Apidologie, 32(4), 333-340.
Biosecurity measures	Varroosis	"Soft" acaricides	Formic acid	Varroa infestation levels	reduction	positive moderate	73.2	Europe	Italy	Southern Europe	July - October							1	1	1	1			Apis mellifera ssp.	2015	56		Nassenheider Professional	Evaporation	0.6			2022	Pietropaoli, M., & Formato, G. (2022). Formic acid combined with oxalic acid to boost the acaricide efficacy against Varroa destructor in Apis mellifera. Journal of Apicultural Research, 61(3), 320-328.
Biosecurity measures	Varroosis	"Soft" acaricides	Formic acid	Varroa infestation levels	reduction	positive low	49.3	Europe	Italy	Southern Europe								1	1	1	1			Apis mellifera ssp.	2015	56		MAQS	Strips				2022	Pietropaoli, M., & Formato, G. (2022). Formic acid combined with oxalic acid to boost the acaricide efficacy against Varroa destructor in Apis mellifera. Journal of Apicultural Research, 61(3), 320-328.
Biosecurity measures	Varroosis	"Soft" acaricides	Formic acid	Varroa infestation levels	reduction	positive moderate	81.2	Europe	Italy	Southern Europe								1	1	1	1			Apis mellifera ssp.	2015	56		Varterminator	Gel				2022	Pietropaoli, M., & Formato, G. (2022). Formic acid combined with oxalic acid to boost the acaricide efficacy against Varroa destructor in Apis mellifera. Journal of Apicultural Research, 61(3), 320-328.
Biosecurity measures	Varroosis	"Soft" acaricides	Formic acid + oxalic acid	Varroa infestation levels	reduction	positive	92.7	Europe	Italy	Southern Europe								1	1	1	1			Apis mellifera ssp.	2015	56		Nassenheider Professional + Api-Bioxal	Evaporation	0.6			2022	Pietropaoli, M., & Formato, G. (2022). Formic acid combined with oxalic acid to boost the acaricide efficacy against Varroa destructor in Apis mellifera. Journal of Apicultural Research, 61(3), 320-328.
Biosecurity measures	Varroosis	"Soft" acaricides	Formic acid + oxalic acid	Varroa infestation levels	reduction	positive	89.5	Europe	Italy	Southern Europe								1	1	1	1			Apis mellifera ssp.	2015	56		MAQS + Api-Bioxal	Strips				2022	Pietropaoli, M., & Formato, G. (2022). Formic acid combined with oxalic acid to boost the acaricide efficacy against Varroa destructor in Apis mellifera. Journal of Apicultural Research, 61(3), 320-328.
Biosecurity measures	Varroosis	"Soft" acaricides	Formic acid + oxalic acid	Varroa infestation levels	reduction	positive	89.4	Europe	Italy	Southern Europe								1	1	1	1			Apis mellifera ssp.	2015	56		Varterminator + Api-Bioxal	Gel				2022	Pietropaoli, M., & Formato, G. (2022). Formic acid combined with oxalic acid to boost the acaricide efficacy against Varroa destructor in Apis mellifera. Journal of Apicultural Research, 61(3), 320-328.
Biosecurity measures	Varroosis	"Soft" acaricides	Formic acid	Adult bees mortality	increase	negative		Europe	Italy	Southern Europe								1	1	1	1			Apis mellifera ssp.	2015	56		MAQS	Strips				2022	Pietropaoli, M., & Formato, G. (2022). Formic acid combined with oxalic acid to boost the acaricide efficacy against Varroa destructor in Apis mellifera. Journal of Apicultural Research, 61(3), 320-328.
Biosecurity measures	Varroosis	"Soft" acaricides	Formic acid	Adult bees mortality	increase	negative		Europe	Italy	Southern Europe								1	1	1	1			Apis mellifera ssp.	2015	56		Varterminator	Gel				2022	Pietropaoli, M., & Formato, G. (2022). Formic acid combined with oxalic acid to boost the acaricide efficacy against Varroa destructor in Apis mellifera. Journal of Apicultural Research, 61(3), 320-328.
Biosecurity measures	Varroosis	Biotechnical methods	Small cell foundation	Varroa infestation levels	no effect	no impact	0	North America	USA		whole year	1	1	1	1	1	1	1	1	1	1	1	1	Apis mellifera ssp.	1997-1998	30							2009	Ellis, A. M., Hayes, G. W., & Ellis, J. D. (2009). The efficacy of small cell foundation as a varroa mite (Varroa destructor) control. Experimental and Applied Acarology, 47(4), 311-316.
Biosecurity measures	Varroosis	"Soft" acaricides	Oxalic acid	Varroa infestation levels	reduction	positive low	37	Europe	Slovenia	Central Europe	August-September								1	1				Apis mellifera ssp.	na	24				0.029			2002	Gregorc, A., & Planinc, I. (2002). The control of Varroa destructor using oxalic acid. The Veterinary Journal, 163(3), 306-310.
Biosecurity measures	Varroosis	"Soft" acaricides	Oxalic acid	Varroa infestation levels	reduction	positive low	25	Europe	Slovenia	Central Europe	September									1				Apis mellifera ssp.	na	24				0.029			2002	Gregorc, A., & Planinc, I. (2002). The control of Varroa destructor using oxalic acid. The Veterinary Journal, 163(3), 306-310.
Biosecurity measures	Varroosis	"Soft" acaricides	Oxalic acid	Varroa infestation levels	reduction	positive	97	Europe	Slovenia	Central Europe	October-November										1	1		Apis mellifera ssp.	na	24				0.029			2002	Gregorc, A., & Planinc, I. (2002). The control of Varroa destructor using oxalic acid. The Veterinary Journal, 163(3), 306-310.
Biosecurity measures	Varroosis	"Soft" acaricides	Oxalic acid	Varroa infestation levels	reduction	positive low		North America	USA		spring (April)				1									Apis mellifera ssp.	2017	27	packages		Sublimation				2022	Evans, K. C., Underwood, R. M., & López-Uribe, M. M. (2022). Combined effects of oxalic acid sublimation and brood breaks on Varroa mite (Varroa destructor) and deformed wing virus levels in newly established honey bee (Apis mellifera) colonies. Journal of Apicultural Research, 61(2), 197-205.
Biosecurity measures	Varroosis	Biotechnical methods	Swarming	Varroa infestation levels	reduction	positive low		North America	USA		summer (May - September)					1	1	1	1	1				Apis mellifera ssp.	2017	27	packages						2022	Evans, K. C., Underwood, R. M., & López-Uribe, M. M. (2022). Combined effects of oxalic acid sublimation and brood breaks on Varroa mite (Varroa destructor) and deformed wing virus levels in newly established honey bee (Apis mellifera) colonies. Journal of Apicultural Research, 61(2), 197-205.
Biosecurity measures	Varroosis	Biotechnical methods	Swarming	Honey yields	reduction	negative		North America	USA		summer (May - September)					1	1	1	1	1				Apis mellifera ssp.	2017	27	packages						2022	Evans, K. C., Underwood, R. M., & López-Uribe, M. M. (2022). Combined effects of oxalic acid sublimation and brood breaks on Varroa mite (Varroa destructor) and deformed wing virus levels in newly established honey bee (Apis mellifera) colonies. Journal of Apicultural Research, 61(2), 197-205.
Biosecurity measures	Varroosis	Biotechnical methods + "soft" acaricides	Oxalic acid + swarming	Varroa infestation levels	reduction	positive moderate		North America	USA		April - September				1	1	1	1	1	1				Apis mellifera ssp.	2017	27	packages		Sublimation				2022	Evans, K. C., Underwood, R. M., & López-Uribe, M. M. (2022). Combined effects of oxalic acid sublimation and brood breaks on Varroa mite (Varroa destructor) and deformed wing virus levels in newly established honey bee (Apis mellifera) colonies. Journal of Apicultural Research, 61(2), 197-205.
Biosecurity measures	Varroosis	"Soft" acaricides	Oxalic acid	Varroa infestation levels	reduction	positive	92.7	South America	Argentina		summer (March - April)			1	1									Apis mellifera ssp.	2010	48		Aluen Cap	Strips		42 days	4	2016	Maggi, M., Tourn, E., Negri, P., Szawarski, N., Marconi, A., Gallez, L., ... & Eguaras, M. (2016). A new formulation of oxalic acid for Varroa destructor control applied in Apis mellifera colonies in the presence of brood. Apidologie, 47, 596-605.
Biosecurity measures	Varroosis	"Soft" acaricides	Oxalic acid	Varroa infestation levels	reduction	positive	94	South America	Argentina		summer (January - February)	1	1											Apis mellifera ssp.	2011	48		Aluen Cap	Strips		42 days	4	2016	Maggi, M., Tourn, E., Negri, P., Szawarski, N., Marconi, A., Gallez, L., ... & Eguaras, M. (2016). A new formulation of oxalic acid for Varroa destructor control applied in Apis mellifera colonies in the presence of brood. Apidologie, 47, 596-605.
Biosecurity measures	Varroosis	"Soft" acaricides	Oxalic acid	Varroa infestation levels	reduction	positive	92.8	South America	Argentina		autumn (May - June)					1	1							Apis mellifera ssp.	2013	48		Aluen Cap	Strips		42 days	4	2016	Maggi, M., Tourn, E., Negri, P., Szawarski, N., Marconi, A., Gallez, L., ... & Eguaras, M. (2016). A new formulation of oxalic acid for Varroa destructor control applied in Apis mellifera colonies in the presence of brood. Apidologie, 47, 596-605.
Biosecurity measures	Varroosis	"Soft" acaricides	Oxalic acid	Residues in honey	no effect	positive		South America	Argentina		summer and autumn	1	1	1	1	1	1							Apis mellifera ssp.	2010 - 2013	48		Aluen Cap	Strips		42 days	4	2016	Maggi, M., Tourn, E., Negri, P., Szawarski, N., Marconi, A., Gallez, L., ... & Eguaras, M. (2016). A new formulation of oxalic acid for Varroa destructor control applied in Apis mellifera colonies in the presence of brood. Apidologie, 47, 596-605.
Biosecurity measures	Varroosis	"Soft" acaricides	Oxalic acid	Residues in wax	no effect	positive		South America	Argentina		summer and autumn	1	1	1	1	1	1							Apis mellifera ssp.	2010 - 2013	48		Aluen Cap	Strips		42 days	4	2016	Maggi, M., Tourn, E., Negri, P., Szawarski, N., Marconi, A., Gallez, L., ... & Eguaras, M. (2016). A new formulation of oxalic acid for Varroa destructor control applied in Apis mellifera colonies in the presence of brood. Apidologie, 47, 596-605.
Biosecurity measures	Varroosis	"Soft" acaricides	Oxalic acid	Residues in bees	no effect	positive		South America	Argentina		summer and autumn	1	1	1	1	1	1							Apis mellifera ssp.	2010 - 2013	48		Aluen Cap	Strips		42 days	4	2016	Maggi, M., Tourn, E., Negri, P., Szawarski, N., Marconi, A., Gallez, L., ... & Eguaras, M. (2016). A new formulation of oxalic acid for Varroa destructor control applied in Apis mellifera colonies in the presence of brood. Apidologie, 47, 596-605.
Biosecurity measures	Varroosis	"Soft" acaricides	Oxalic acid	Adverse effects on colony	no effect	positive		South America	Argentina		summer and autumn	1	1	1	1	1	1							Apis mellifera ssp.	2010 - 2013	48		Aluen Cap	Strips		42 days	4	2016	Maggi, M., Tourn, E., Negri, P., Szawarski, N., Marconi, A., Gallez, L., ... & Eguaras, M. (2016). A new formulation of oxalic acid for Varroa destructor control applied in Apis mellifera colonies in the presence of brood. Apidologie, 47, 596-605.
Biosecurity measures	Varroosis	"Soft" acaricides	Thymol	Varroa infestation levels	reduction	positive low	39.4	Europe	Greece	South-eastern Europe	autumn (October-November)										1	1		Apis mellifera ssp.	2008	45	one-store hive	Exomite Pro	Powder		4 weeks		2014	Tananaki, C., Goras, G., Huggett, N., Karazafiris, E., Dimou, M., & Thrasyvoulou, A. (2014). Evaluation of the impact of Exomite Pro™ on Varroa mite (Varroa destructor) populations and honeybee (Apis mellifera) colonies: efficacy, side effects and residues. Parasitology research, 113, 1251-1259.
Biosecurity measures	Varroosis	"Soft" acaricides	Thymol	Varroa infestation levels	reduction	positive low	40.9	Europe	Greece	South-eastern Europe	autumn (October-November)										1	1		Apis mellifera ssp.	2008	45	one-store hive	Apiguard	Gel		4 weeks		2014	Tananaki, C., Goras, G., Huggett, N., Karazafiris, E., Dimou, M., & Thrasyvoulou, A. (2014). Evaluation of the impact of Exomite Pro™ on Varroa mite (Varroa destructor) populations and honeybee (Apis mellifera) colonies: efficacy, side effects and residues. Parasitology research, 113, 1251-1259.
Biosecurity measures	Varroosis	"Soft" acaricides	Thymol	Varroa infestation levels	reduction	positive low	40.4 - 45.4	Europe	Greece	South-eastern Europe	autumn (October-November)										1	1		Apis mellifera ssp.	2009	30	two-store hive, on top of each hive body	Exomite Pro	Powder		4 weeks		2014	Tananaki, C., Goras, G., Huggett, N., Karazafiris, E., Dimou, M., & Thrasyvoulou, A. (2014). Evaluation of the impact of Exomite Pro™ on Varroa mite (Varroa destructor) populations and honeybee (Apis mellifera) colonies: efficacy, side effects and residues. Parasitology research, 113, 1251-1259.
Biosecurity measures	Varroosis	"Soft" acaricides	Thymol	Residues in honey	no effect	positive		Europe	Greece	South-eastern Europe	autumn (October-November)										1	1		Apis mellifera ssp.	2008-2009	75		Exomite Pro	Powder		4 weeks		2014	Tananaki, C., Goras, G., Huggett, N., Karazafiris, E., Dimou, M., & Thrasyvoulou, A. (2014). Evaluation of the impact of Exomite Pro™ on Varroa mite (Varroa destructor) populations and honeybee (Apis mellifera) colonies: efficacy, side effects and residues. Parasitology research, 113, 1251-1259.
Biosecurity measures	Varroosis	"Soft" acaricides	Thymol	Residues in honey	increase	negative		Europe	Greece	South-eastern Europe	autumn (October-November)										1	1		Apis mellifera ssp.	2008-2009	75		Apiguard	Gel		4 weeks		2014	Tananaki, C., Goras, G., Huggett, N., Karazafiris, E., Dimou, M., & Thrasyvoulou, A. (2014). Evaluation of the impact of Exomite Pro™ on Varroa mite (Varroa destructor) populations and honeybee (Apis mellifera) colonies: efficacy, side effects and residues. Parasitology research, 113, 1251-1259.
Biosecurity measures	Varroosis	"Soft" acaricides	Thymol	Adverse effects on colony	no effect	positive		Europe	Greece	South-eastern Europe	autumn (October-November)										1	1		Apis mellifera ssp.	2008-2009	75					4 weeks		2014	Tananaki, C., Goras, G., Huggett, N., Karazafiris, E., Dimou, M., & Thrasyvoulou, A. (2014). Evaluation of the impact of Exomite Pro™ on Varroa mite (Varroa destructor) populations and honeybee (Apis mellifera) colonies: efficacy, side effects and residues. Parasitology research, 113, 1251-1259.
Biosecurity measures	Varroosis	"Soft" acaricides	Oxalic acid	Varroa infestation levels	reduction	positive moderate		North America	USA		whole year	1	1	1	1	1	1	1	1	1	1	1	1	Apis mellifera ssp.	2019-2020	99			Sublimation		7 / 35 days	1g	2022	Berry, J. A., Bartlett, L. J., Bruckner, S., Baker, C., Braman, S. K., Delaplane, K. S., & Williams, G. R. (2022). Assessing repeated oxalic acid vaporization in honey bee (hymenoptera: apidae) colonies for control of the ectoparasitic mite varroa destructor. Journal of Insect Science, 22(1), 15.
Biosecurity measures	Varroosis	"Soft" acaricides	Oxalic acid	Adverse effects on colony	no effect	positive		North America	USA		whole year	1	1	1	1	1	1	1	1	1	1	1	1	Apis mellifera ssp.	2019-2020	99			Sublimation		7 / 35 days	1g	2022	Berry, J. A., Bartlett, L. J., Bruckner, S., Baker, C., Braman, S. K., Delaplane, K. S., & Williams, G. R. (2022). Assessing repeated oxalic acid vaporization in honey bee (hymenoptera: apidae) colonies for control of the ectoparasitic mite varroa destructor. Journal of Insect Science, 22(1), 15.
Biosecurity measures	Varroosis	"Soft" acaricides	Oxalic acid	Residues in honey	no effect	positive		Europe	Austria	Central Europe	late summer + December								1	1	1		1	Apis mellifera ssp.	2000-2001	na		Bienenwohl					2003	Moosbeckhofer, R., Pechhacker, H., Unterweger, H., Bandion, F., & Heinrich-Lenz, A. (2003). Investigations on the oxalic acid content of honey from oxalic acid treated and untreated bee colonies. European Food Research and Technology, 217, 49-52.
Biosecurity measures	Varroosis	"Soft" acaricides	Oxalic acid	Varroa infestation levels	reduction	positive moderate		North America	USA		October										1			Apis mellifera ssp.	2017	40			Sublimation			1g	2021	Jack, C. J., van Santen, E., & Ellis, J. D. (2021). Determining the dose of oxalic acid applied via vaporization needed for the control of the honey bee (Apis mellifera) pest Varroa destructor. Journal of Apicultural Research, 60(3), 414-420.
Biosecurity measures	Varroosis	"Soft" acaricides	Oxalic acid	Varroa infestation levels	reduction	positive		North America	USA		October										1			Apis mellifera ssp.	2017	40			Sublimation			2g	2021	Jack, C. J., van Santen, E., & Ellis, J. D. (2021). Determining the dose of oxalic acid applied via vaporization needed for the control of the honey bee (Apis mellifera) pest Varroa destructor. Journal of Apicultural Research, 60(3), 414-420.
Biosecurity measures	Varroosis	"Soft" acaricides	Oxalic acid	Varroa infestation levels	reduction	positive		North America	USA		October										1			Apis mellifera ssp.	2017	40			Sublimation			4g	2021	Jack, C. J., van Santen, E., & Ellis, J. D. (2021). Determining the dose of oxalic acid applied via vaporization needed for the control of the honey bee (Apis mellifera) pest Varroa destructor. Journal of Apicultural Research, 60(3), 414-420.
Biosecurity measures	Varroosis	"Soft" acaricides	Formic acid	Varroa infestation levels	reduction	positive	99.03-100	Asia	Pakistan		December - March	1	1	1									1	Apis mellifera ssp.	2014 - 2015	54			Evaporation	0.65	48 days		2016	Noor Islam, M. A., Ehsan-ul-Haq, E. S., & Naz, F. (2016). Management of Varroa destructor by essential oils and formic acid in Apis Mellifera Linn. Colonies.
Biosecurity measures	Varroosis	"Soft" acaricides	Thyme oil	Varroa infestation levels	reduction	positive	97.73-98.11	Asia	Pakistan		December - March	1	1	1									1	Apis mellifera ssp.	2014 - 2015	54			Evaporation		4 / 48 days		2016	Noor Islam, M. A., Ehsan-ul-Haq, E. S., & Naz, F. (2016). Management of Varroa destructor by essential oils and formic acid in Apis Mellifera Linn. Colonies.
Biosecurity measures	Varroosis	"Soft" acaricides	Lemon grass oil	Varroa infestation levels	reduction	positive	98.24-98.82	Asia	Pakistan		December - March	1	1	1									1	Apis mellifera ssp.	2014 - 2015	54			Evaporation		4 / 48 days		2016	Noor Islam, M. A., Ehsan-ul-Haq, E. S., & Naz, F. (2016). Management of Varroa destructor by essential oils and formic acid in Apis Mellifera Linn. Colonies.
Biosecurity measures	Varroosis	"Soft" acaricides	Rosemary oil	Varroa infestation levels	reduction	positive	95.37-96.96	Asia	Pakistan		December - March	1	1	1									1	Apis mellifera ssp.	2014 - 2015	54			Evaporation		4 / 48 days		2016	Noor Islam, M. A., Ehsan-ul-Haq, E. S., & Naz, F. (2016). Management of Varroa destructor by essential oils and formic acid in Apis Mellifera Linn. Colonies.
Biosecurity measures	Varroosis	"Soft" acaricides	Mint oil	Varroa infestation levels	reduction	positive	96.76-97.93	Asia	Pakistan		December - March	1	1	1									1	Apis mellifera ssp.	2014 - 2015	54			Evaporation		4 / 48 days		2016	Noor Islam, M. A., Ehsan-ul-Haq, E. S., & Naz, F. (2016). Management of Varroa destructor by essential oils and formic acid in Apis Mellifera Linn. Colonies.
Biosecurity measures	Varroosis	"Hard" acaricides	Coumaphos	Residues in honey	increase	negative		Europe	Germany	Central Europe	whole year	1	1	1	1	1	1	1	1	1	1	1	1	Apis mellifera ssp.	na	na							1999	Wallner, K. (1999). Varroacides and their residues in bee products. Apidologie, 30(2-3), 235-248.
Biosecurity measures	Varroosis	"Hard" acaricides	Tau-fluvalinate	Residues in honey	no effect	positive		Europe	Germany	Central Europe	whole year	1	1	1	1	1	1	1	1	1	1	1	1	Apis mellifera ssp.	na	na							1999	Wallner, K. (1999). Varroacides and their residues in bee products. Apidologie, 30(2-3), 235-248.
Biosecurity measures	Varroosis	"Hard" acaricides	Flumethrine	Residues in honey	no effect	positive		Europe	Germany	Central Europe	whole year	1	1	1	1	1	1	1	1	1	1	1	1	Apis mellifera ssp.	na	na							1999	Wallner, K. (1999). Varroacides and their residues in bee products. Apidologie, 30(2-3), 235-248.
Biosecurity measures	Varroosis	"Hard" acaricides	Amitraz	Residues in honey	no effect	positive		Europe	Germany	Central Europe	whole year	1	1	1	1	1	1	1	1	1	1	1	1	Apis mellifera ssp.	na	na							1999	Wallner, K. (1999). Varroacides and their residues in bee products. Apidologie, 30(2-3), 235-248.
Biosecurity measures	Varroosis	"Hard" acaricides	Coumaphos	Residues in wax	increase	negative		Europe	Germany	Central Europe	whole year	1	1	1	1	1	1	1	1	1	1	1	1	Apis mellifera ssp.	na	na							1999	Wallner, K. (1999). Varroacides and their residues in bee products. Apidologie, 30(2-3), 235-248.
Biosecurity measures	Varroosis	"Hard" acaricides	Tau-fluvalinate	Residues in wax	increase	negative		Europe	Germany	Central Europe	whole year	1	1	1	1	1	1	1	1	1	1	1	1	Apis mellifera ssp.	na	na							1999	Wallner, K. (1999). Varroacides and their residues in bee products. Apidologie, 30(2-3), 235-248.
Biosecurity measures	Varroosis	"Hard" acaricides	Flumethrine	Residues in wax	no effect	positive		Europe	Germany	Central Europe	whole year	1	1	1	1	1	1	1	1	1	1	1	1	Apis mellifera ssp.	na	na							1999	Wallner, K. (1999). Varroacides and their residues in bee products. Apidologie, 30(2-3), 235-248.
Biosecurity measures	Varroosis	"Hard" acaricides	Amitraz	Residues in wax	no effect	positive		Europe	Germany	Central Europe	whole year	1	1	1	1	1	1	1	1	1	1	1	1	Apis mellifera ssp.	na	na							1999	Wallner, K. (1999). Varroacides and their residues in bee products. Apidologie, 30(2-3), 235-248.
Biosecurity measures	Varroosis	"Hard" acaricides	Coumaphos	Residues in wax	increase	negative		Europe	France	Western Europe	spring (April-May)				1	1								Apis mellifera mellifera	2001	10							2007	Martel, A. C., Zeggane, S., Aurières, C., Drajnudel, P., Faucon, J. P., & Aubert, M. (2007). Acaricide residues in honey and wax after treatment of honey bee colonies with Apivar $^{\circledR} $ or Asuntol $^{\circledR} $50. Apidologie, 38(6), 534-544.
Biosecurity measures	Varroosis	"Hard" acaricides	Coumaphos	Residues in honey	increase	negative		Europe	France	Western Europe	spring (April-May)				1	1								Apis mellifera mellifera	2001	10							2007	Martel, A. C., Zeggane, S., Aurières, C., Drajnudel, P., Faucon, J. P., & Aubert, M. (2007). Acaricide residues in honey and wax after treatment of honey bee colonies with Apivar $^{\circledR} $ or Asuntol $^{\circledR} $50. Apidologie, 38(6), 534-544.
Biosecurity measures	Varroosis	"Hard" acaricides	Amitraz	Residues in wax	no effect	positive		Europe	France	Western Europe	spring (April-May)				1	1								Apis mellifera mellifera	2001	10							2007	Martel, A. C., Zeggane, S., Aurières, C., Drajnudel, P., Faucon, J. P., & Aubert, M. (2007). Acaricide residues in honey and wax after treatment of honey bee colonies with Apivar $^{\circledR} $ or Asuntol $^{\circledR} $50. Apidologie, 38(6), 534-544.
Biosecurity measures	Varroosis	"Hard" acaricides	Amitraz	Residues in honey	no effect	positive		Europe	France	Western Europe	spring (April-May)				1	1								Apis mellifera mellifera	2001	10							2007	Martel, A. C., Zeggane, S., Aurières, C., Drajnudel, P., Faucon, J. P., & Aubert, M. (2007). Acaricide residues in honey and wax after treatment of honey bee colonies with Apivar $^{\circledR} $ or Asuntol $^{\circledR} $50. Apidologie, 38(6), 534-544.
Biosecurity measures	Varroosis	"Soft" acaricides	Oxalic acid	Varroa infestation levels	reduction	positive		North America	USA		winter (November)											1		Apis mellifera ssp.	2013	48			Trickling				2022	Kulhanek, K., Hopkins, B. K., & Sheppard, W. S. (2022). Comparison of oxalic acid drip and HopGuard for pre-winter Varroa destructor control in honey bee (Apis mellifera) colonies. Journal of Apicultural Research, 1-7.
Biosecurity measures	Varroosis	"Soft" acaricides	Hop acids	Varroa infestation levels	reduction	positive		North America	USA		winter (November)											1		Apis mellifera ssp.	2013	48		HopGuard	Strips				2022	Kulhanek, K., Hopkins, B. K., & Sheppard, W. S. (2022). Comparison of oxalic acid drip and HopGuard for pre-winter Varroa destructor control in honey bee (Apis mellifera) colonies. Journal of Apicultural Research, 1-7.
Biosecurity measures	Varroosis	"Soft" acaricides	Formic acid	Varroa infestation levels	reduction	positive	>90	North America	USA		summer (August-September)								1	1				Apis mellifera ssp.	5 years	123			Sublimation	0.5	18-24 hrs		2006	Amrine Jr, J. W., & Noel, R. (2006). Formic acid fumigator for controlling varroa mites in honey bee hives. International Journal of Acarology, 32(2), 115-124.
Biosecurity measures	Varroosis	"Soft" acaricides	Formic acid	Varroa infestation levels	reduction	positive	>90	North America	USA		whole year	1	1	1	1	1	1	1	1	1	1	1	1	Apis mellifera ligustica	2006-2007	51			Sublimation	0.5	17-23,3 hrs		2007	Amrine Jr, J. W., Noel, R. C., & Webb, D. (2007). Results of 50% formic acid fumigation of honey bee hives [Apis mellifera ligustica (Hymenoptera: Apidae)] to control varroa mites (Acari: Varroidae) in brood combs in Florida, USA. International Journal of Acarology, 33(2), 99-109.
Biosecurity measures	Varroosis	"Hard" acaricides	Tau-fluvalinate	Varroa infestation levels	reduction	positive	93.25	Asia	Iran		October - December										1	1	1	Apis mellifera ssp.	1998-2000	20		Apistan	Strips				2004	Bahreini, R., Tahmasebi, G. H., Nowzari, J., & Talebi, M. (2004). A study of the efficacy of formic acid in controlling Varroa destructor and its correlation with temperature in Iran. Journal of Apicultural Research, 43(4), 158-161.
Biosecurity measures	Varroosis	"Soft" acaricides	Formic acid	Varroa infestation levels	reduction	positive moderate	60	Asia	Iran		October - December										1	1	1	Apis mellifera ssp.	1998-2000	20			Evaporation	0.65	4 / 16 days	80ml	2004	Bahreini, R., Tahmasebi, G. H., Nowzari, J., & Talebi, M. (2004). A study of the efficacy of formic acid in controlling Varroa destructor and its correlation with temperature in Iran. Journal of Apicultural Research, 43(4), 158-161.
Biosecurity measures	Varroosis	"Soft" acaricides	Formic acid	Varroa infestation levels	reduction	positive moderate	75	Asia	Iran		October - December										1	1	1	Apis mellifera ssp.	1998-2000	20			Evaporation	0.65	4 / 16 days	120ml	2004	Bahreini, R., Tahmasebi, G. H., Nowzari, J., & Talebi, M. (2004). A study of the efficacy of formic acid in controlling Varroa destructor and its correlation with temperature in Iran. Journal of Apicultural Research, 43(4), 158-161.
Biosecurity measures	Varroosis	"Soft" acaricides	Formic acid	Varroa infestation levels	reduction	positive moderate	59.5	Asia	Iran		October - December										1	1	1	Apis mellifera ssp.	1998-2000	20			Evaporation	0.65	4 / 16 days	160ml	2004	Bahreini, R., Tahmasebi, G. H., Nowzari, J., & Talebi, M. (2004). A study of the efficacy of formic acid in controlling Varroa destructor and its correlation with temperature in Iran. Journal of Apicultural Research, 43(4), 158-161.
Biosecurity measures	Varroosis	"Soft" acaricides	Formic acid	Varroa infestation levels	reduction	positive moderate	69.55	Asia	Iran		October - December										1	1	1	Apis mellifera ssp.	1998-2000	20			Evaporation	0.65	4 / 16 days	200ml	2004	Bahreini, R., Tahmasebi, G. H., Nowzari, J., & Talebi, M. (2004). A study of the efficacy of formic acid in controlling Varroa destructor and its correlation with temperature in Iran. Journal of Apicultural Research, 43(4), 158-161.
Biosecurity measures	Varroosis	"Soft" acaricides	Oxalic acid	Varroa infestation levels	reduction	positive	91	Asia	Pakistan		winter (December)												1	Apis mellifera ligustica	2008	20			Trickling	0.032		5ml per bee space	2012	Mahmood, R., Wagchoure, E. S., Raja, S., & Sarwar, G. (2012). Control of Varroa destructor using oxalic acid, formic acid and bayvarol strip in Apis mellifera (Hymenoptera: Apidae) colonies. Pakistan Journal of Zoology, 44(6).
Biosecurity measures	Varroosis	"Soft" acaricides	Formic acid	Varroa infestation levels	reduction	positive moderate	59	Asia	Pakistan		winter (December)												1	Apis mellifera ligustica	2008	20			Evaporation	0.65		20ml	2012	Mahmood, R., Wagchoure, E. S., Raja, S., & Sarwar, G. (2012). Control of Varroa destructor using oxalic acid, formic acid and bayvarol strip in Apis mellifera (Hymenoptera: Apidae) colonies. Pakistan Journal of Zoology, 44(6).
Biosecurity measures	Varroosis	"Hard" acaricides	Flumethrine	Varroa infestation levels	reduction	positive moderate	80	Asia	Pakistan		winter (December)												1	Apis mellifera ligustica	2008	20		Bayvarol	Strips		1 week		2012	Mahmood, R., Wagchoure, E. S., Raja, S., & Sarwar, G. (2012). Control of Varroa destructor using oxalic acid, formic acid and bayvarol strip in Apis mellifera (Hymenoptera: Apidae) colonies. Pakistan Journal of Zoology, 44(6).
Biosecurity measures	Varroosis	"Soft" acaricides	Oxalic acid	Varroa infestation levels	reduction	positive	93-95	Europe	UK	Western Europe	winter (January)	1												Apis mellifera ssp.	2013	110			Trickling				2015	Al Toufailia, H., Scandian, L., & Ratnieks, F. L. (2015). Towards integrated control of varroa: 2) comparing application methods and doses of oxalic acid on the mortality of phoretic Varroa destructor mites and their honey bee hosts. Journal of Apicultural Research, 54(2), 108-120.
Biosecurity measures	Varroosis	"Soft" acaricides	Oxalic acid	Varroa infestation levels	reduction	positive	93-95	Europe	UK	Western Europe	winter (January)	1												Apis mellifera ssp.	2013	110			Spraying				2015	Al Toufailia, H., Scandian, L., & Ratnieks, F. L. (2015). Towards integrated control of varroa: 2) comparing application methods and doses of oxalic acid on the mortality of phoretic Varroa destructor mites and their honey bee hosts. Journal of Apicultural Research, 54(2), 108-120.
Biosecurity measures	Varroosis	"Soft" acaricides	Oxalic acid	Varroa infestation levels	reduction	positive	93-95	Europe	UK	Western Europe	winter (January)	1												Apis mellifera ssp.	2013	110			Sublimation			2,25g	2015	Al Toufailia, H., Scandian, L., & Ratnieks, F. L. (2015). Towards integrated control of varroa: 2) comparing application methods and doses of oxalic acid on the mortality of phoretic Varroa destructor mites and their honey bee hosts. Journal of Apicultural Research, 54(2), 108-120.
Biosecurity measures	Varroosis	"Soft" acaricides	Oxalic acid	Number of adult bees	no effect	positive		Europe	UK	Western Europe	winter (January)	1												Apis mellifera ssp.	2013	110			Sublimation			2,25g	2015	Al Toufailia, H., Scandian, L., & Ratnieks, F. L. (2015). Towards integrated control of varroa: 2) comparing application methods and doses of oxalic acid on the mortality of phoretic Varroa destructor mites and their honey bee hosts. Journal of Apicultural Research, 54(2), 108-120.
Biosecurity measures	Varroosis	"Soft" acaricides	Oxalic acid	Winter losses	reduction	positive		Europe	UK	Western Europe	winter (January)	1												Apis mellifera ssp.	2013	110			Sublimation			2,25g	2015	Al Toufailia, H., Scandian, L., & Ratnieks, F. L. (2015). Towards integrated control of varroa: 2) comparing application methods and doses of oxalic acid on the mortality of phoretic Varroa destructor mites and their honey bee hosts. Journal of Apicultural Research, 54(2), 108-120.
Biosecurity measures	Varroosis	"Soft" acaricides	Oxalic acid	Brood rearing	no effect	positive		Europe	UK	Western Europe	winter (January)	1												Apis mellifera ssp.	2013	110			Sublimation			2,25g	2015	Al Toufailia, H., Scandian, L., & Ratnieks, F. L. (2015). Towards integrated control of varroa: 2) comparing application methods and doses of oxalic acid on the mortality of phoretic Varroa destructor mites and their honey bee hosts. Journal of Apicultural Research, 54(2), 108-120.
Biosecurity measures	Varroosis	"Soft" acaricides	Oxalic acid	Varroa infestation levels	reduction	positive	97.6	Europe	UK	Western Europe	winter (December)												1	Apis mellifera ssp.	2013	89			Sublimation			2,25g	2015	Al Toufailia, H., Scandian, L., & Ratnieks, F. L. (2015). Towards integrated control of varroa: 2) comparing application methods and doses of oxalic acid on the mortality of phoretic Varroa destructor mites and their honey bee hosts. Journal of Apicultural Research, 54(2), 108-120.
Biosecurity measures	Varroosis	"Soft" acaricides	Oxalic acid	Varroa infestation levels	reduction	positive	>90	Europe	Several countries	Central and Nothern Europe	winter													Apis mellifera ssp.	1998-1999	1100			Trickling	0.042	1	5ml per bee space	2003	Nanetti, A., Büchler, R., Charrière, J., Friesd, I., Helland, S., & Imdorf, A. (2003). Oxalic acid treatments for varroa control (a review). Apiacta, 38(1), 81-7.
Biosecurity measures	Varroosis	"Soft" acaricides	Oxalic acid	Varroa infestation levels	reduction	positive	>91	Europe	Several countries	Central and Nothern Europe	winter													Apis mellifera ssp.	1998-1999	1100			Trickling	0.032	1	5ml per bee space	2003	Nanetti, A., Büchler, R., Charrière, J., Friesd, I., Helland, S., & Imdorf, A. (2003). Oxalic acid treatments for varroa control (a review). Apiacta, 38(1), 81-7.
Biosecurity measures	Varroosis	"Soft" acaricides	Oxalic acid	Number of adult bees	reduction	negative moderate		Europe	Several countries	Central and Nothern Europe	winter													Apis mellifera ssp.	1998-1999	1100			Trickling	0.042	1	5ml per bee space	2003	Nanetti, A., Büchler, R., Charrière, J., Friesd, I., Helland, S., & Imdorf, A. (2003). Oxalic acid treatments for varroa control (a review). Apiacta, 38(1), 81-7.
Biosecurity measures	Varroosis	Biotechnical methods + "soft" acaricides	Total brood removal + oxalic acid	Varroa infestation levels	reduction	positive	88	North America	USA		spring (March-May)			1	1	1								Apis mellifera ligustica	na	22			Trickling	0.029	1	5ml per bee space	2017	Gregorc, A., Alburaki, M., Werle, C., Knight, P. R., & Adamczyk, J. (2017). Brood removal or queen caging combined with oxalic acid treatment to control varroa mites (Varroa destructor) in honey bee colonies (Apis mellifera). Apidologie, 48, 821-832.
Biosecurity measures	Varroosis	Biotechnical methods + "soft" acaricides	Queen caging + oxalic acid	Varroa infestation levels	reduction	positive	88	North America	USA		spring (March-May)			1	1	1								Apis mellifera ligustica	na	22	caging for 25 days		Trickling	0.029	1	5ml per bee space	2017	Gregorc, A., Alburaki, M., Werle, C., Knight, P. R., & Adamczyk, J. (2017). Brood removal or queen caging combined with oxalic acid treatment to control varroa mites (Varroa destructor) in honey bee colonies (Apis mellifera). Apidologie, 48, 821-832.
Biosecurity measures	Varroosis	"Soft" acaricides	Oxalic acid	Varroa infestation levels	reduction	positive	88	North America	USA		spring (March-May)			1	1	1								Apis mellifera ligustica	na	22			Trickling	0.029	4	5ml per bee space	2017	Gregorc, A., Alburaki, M., Werle, C., Knight, P. R., & Adamczyk, J. (2017). Brood removal or queen caging combined with oxalic acid treatment to control varroa mites (Varroa destructor) in honey bee colonies (Apis mellifera). Apidologie, 48, 821-832.
Biosecurity measures	Varroosis	"Soft" acaricides	Formic acid	Varroa infestation levels	reduction	positive	96.8	Europe	Italy	Southern Europe	late summer (September)									1				Apis mellifera ligustica	2014	26		MAQS	Strips				2019	Moro, A., & Mutinelli, F. (2019). Field evaluation of Maqs® and Api-Bioxal® for late summer control of Varroa mite infestation in Northeastern Italy. Journal of Apicultural Research, 58(1), 53-61.
Biosecurity measures	Varroosis	Biotechnical methods + "soft" acaricides	Queen caging + oxalic acid	Varroa infestation levels	reduction	positive	93.4	Europe	Italy	Southern Europe	late summer (July-August)							1	1					Apis mellifera ligustica	2014	26		Api-Bioxal					2019	Moro, A., & Mutinelli, F. (2019). Field evaluation of Maqs® and Api-Bioxal® for late summer control of Varroa mite infestation in Northeastern Italy. Journal of Apicultural Research, 58(1), 53-61.
Biosecurity measures	Varroosis	"Soft" acaricides	Formic acid	Number of adult bees	reduction	negative	82.4	Europe	Italy	Southern Europe	late summer (September)									1				Apis mellifera ligustica	2014	26		MAQS	Strips				2019	Moro, A., & Mutinelli, F. (2019). Field evaluation of Maqs® and Api-Bioxal® for late summer control of Varroa mite infestation in Northeastern Italy. Journal of Apicultural Research, 58(1), 53-61.
Biosecurity measures	Varroosis	"Soft" acaricides	Formic acid	Varroa infestation levels	reduction	positive moderate	73.2	Europe	Italy	Southern Europe	summer (July-August)							1	1					Apis mellifera ssp.	2015	32		Nassenheider Professional	Evaporation	0.6	10 days	290ml	2019	Pietropaoli, M., & Formato, G. (2019). Acaricide efficacy and honey bee toxicity of three new formic acid-based products to control Varroa destructor. Journal of Apicultural Research, 58(5), 824-830.
Biosecurity measures	Varroosis	"Soft" acaricides	Formic acid	Varroa infestation levels	reduction	positive low	49.3	Europe	Italy	Southern Europe	summer (July-August)							1	1					Apis mellifera ssp.	2015	32		MAQS	Strips		7 days	2	2019	Pietropaoli, M., & Formato, G. (2019). Acaricide efficacy and honey bee toxicity of three new formic acid-based products to control Varroa destructor. Journal of Apicultural Research, 58(5), 824-830.
Biosecurity measures	Varroosis	"Soft" acaricides	Formic acid	Varroa infestation levels	reduction	positive moderate	81.2	Europe	Italy	Southern Europe	summer (July-August)							1	1					Apis mellifera ssp.	2015	32		Varterminator	Gel		20 days	2	2019	Pietropaoli, M., & Formato, G. (2019). Acaricide efficacy and honey bee toxicity of three new formic acid-based products to control Varroa destructor. Journal of Apicultural Research, 58(5), 824-830.
Biosecurity measures	Varroosis	"Soft" acaricides	Formic acid	Number of adult bees	reduction	negative		Europe	Italy	Southern Europe	summer (July-August)							1	1					Apis mellifera ssp.	2015	32	off-range temperatures	MAQS	Strips		7 days	2	2019	Pietropaoli, M., & Formato, G. (2019). Acaricide efficacy and honey bee toxicity of three new formic acid-based products to control Varroa destructor. Journal of Apicultural Research, 58(5), 824-830.
Biosecurity measures	Varroosis	"Soft" acaricides	Formic acid	Queen losses	increase	positive moderate	12.5	Europe	Italy	Southern Europe	summer (July-August)							1	1					Apis mellifera ssp.	2015	32		MAQS	Strips		7 days	2	2019	Pietropaoli, M., & Formato, G. (2019). Acaricide efficacy and honey bee toxicity of three new formic acid-based products to control Varroa destructor. Journal of Apicultural Research, 58(5), 824-830.
Biosecurity measures	Varroosis	"Soft" acaricides	Formic acid	Queen losses	increase	positive moderate	12.5	Europe	Italy	Southern Europe	summer (July-August)							1	1					Apis mellifera ssp.	2015	32		Varterminator	Gel		20 days	2	2019	Pietropaoli, M., & Formato, G. (2019). Acaricide efficacy and honey bee toxicity of three new formic acid-based products to control Varroa destructor. Journal of Apicultural Research, 58(5), 824-830.
Biosecurity measures	Varroosis	"Soft" acaricides	Formic acid	Queen losses	no effect	positive	0	Europe	Italy	Southern Europe	summer (July-August)							1	1					Apis mellifera ssp.	2015	32		Nassenheider Professional	Evaporation	0.6	10 days	290ml	2019	Pietropaoli, M., & Formato, G. (2019). Acaricide efficacy and honey bee toxicity of three new formic acid-based products to control Varroa destructor. Journal of Apicultural Research, 58(5), 824-830.
Biosecurity measures	Varroosis	"Hard" acaricides	Amitraz	Varroa infestation levels	reduction	positive	98.5	Asia	Turkey		autumn								1	1	1			Apis mellifera ssp.	2012-2013	56			Strips (plastic)				2019	GIRISGIN, A. O., OZUICLI, M., Bah, S. A., GIRISGIN, O., & AYDIN, L. (2019). Evaluation of some synthetic acaricides against Varroa destructor (Acari: Varroidae) in Turkey: an indication of resistance or misuse of fumigant amitraz?. Journal of Research in Veterinary Medicine, 38(1), 67-70.
Biosecurity measures	Varroosis	"Hard" acaricides	Amitraz	Varroa infestation levels	reduction	positive low	30	Asia	Turkey		autumn								1	1	1			Apis mellifera ssp.	2012-2013	56			Sublimation				2019	GIRISGIN, A. O., OZUICLI, M., Bah, S. A., GIRISGIN, O., & AYDIN, L. (2019). Evaluation of some synthetic acaricides against Varroa destructor (Acari: Varroidae) in Turkey: an indication of resistance or misuse of fumigant amitraz?. Journal of Research in Veterinary Medicine, 38(1), 67-70.
Biosecurity measures	Varroosis	"Hard" acaricides	Flumethrine	Varroa infestation levels	reduction	positive	96.5	Asia	Turkey		autumn								1	1	1			Apis mellifera ssp.	2012-2013	56			Strips (wooden)				2019	GIRISGIN, A. O., OZUICLI, M., Bah, S. A., GIRISGIN, O., & AYDIN, L. (2019). Evaluation of some synthetic acaricides against Varroa destructor (Acari: Varroidae) in Turkey: an indication of resistance or misuse of fumigant amitraz?. Journal of Research in Veterinary Medicine, 38(1), 67-70.
Biosecurity measures	Varroosis	"Hard" acaricides	Flumethrine	Varroa infestation levels	reduction	positive	88.3	Asia	Turkey		autumn								1	1	1			Apis mellifera ssp.	2012-2013	56			Strips (plastic)				2019	GIRISGIN, A. O., OZUICLI, M., Bah, S. A., GIRISGIN, O., & AYDIN, L. (2019). Evaluation of some synthetic acaricides against Varroa destructor (Acari: Varroidae) in Turkey: an indication of resistance or misuse of fumigant amitraz?. Journal of Research in Veterinary Medicine, 38(1), 67-70.
Biosecurity measures	Varroosis	"Hard" acaricides	Coumaphos	Varroa infestation levels	reduction	positive moderate	76.8	Asia	Turkey		autumn								1	1	1			Apis mellifera ssp.	2012-2013	56			Liquid				2019	GIRISGIN, A. O., OZUICLI, M., Bah, S. A., GIRISGIN, O., & AYDIN, L. (2019). Evaluation of some synthetic acaricides against Varroa destructor (Acari: Varroidae) in Turkey: an indication of resistance or misuse of fumigant amitraz?. Journal of Research in Veterinary Medicine, 38(1), 67-70.
Biosecurity measures	Varroosis	"Hard" acaricides	Coumaphos	Varroa infestation levels	reduction	positive	93.2	Asia	Turkey		autumn								1	1	1			Apis mellifera ssp.	2012-2013	56			Strips (plastic)				2019	GIRISGIN, A. O., OZUICLI, M., Bah, S. A., GIRISGIN, O., & AYDIN, L. (2019). Evaluation of some synthetic acaricides against Varroa destructor (Acari: Varroidae) in Turkey: an indication of resistance or misuse of fumigant amitraz?. Journal of Research in Veterinary Medicine, 38(1), 67-70.
Biosecurity measures	Varroosis	Breeding for resistance	Hygienic behaviour	Varroa infestation levels	reduction	positive		South America	Argentina		whole year	1	1	1	1	1	1	1	1	1	1	1	1	Apis mellifera ssp.	6 years	12							2021	Visintini, M., Pacini, A., Merke, J., Scannapieco, A., Molineri, A., Orellano, E., ... & Giacobino, A. (2021). Field evaluation of Varroa-resistance traits in surviving Apis mellifera colonies in Argentina. Parasitology Research, 120, 4013-4021.
Biosecurity measures	Varroosis	"Soft" acaricides	Formic acid	Varroa infestation levels	reduction	positive		North America	USA		February - October		1	1	1	1	1	1	1	1	1			Apis mellifera ssp.	1996	28			Evaporation	0.85	120 days		2001	Hood, W. M., & McCreadie, J. W. (2001). Field tests of the Varroa Treatment Device using formic acid to control Varroa destructor and Acarapis woodi. J. Agric. Urban Entomol, 18(2), 87-96.
Biosecurity measures	Varroosis	"Soft" acaricides	Formic acid	Varroa infestation levels	reduction	positive		North America	USA		February - October		1	1	1	1	1	1	1	1	1			Apis mellifera ssp.	1996	28			Evaporation	0.85	continuous (except 2-month nectar flow period)		2001	Hood, W. M., & McCreadie, J. W. (2001). Field tests of the Varroa Treatment Device using formic acid to control Varroa destructor and Acarapis woodi. J. Agric. Urban Entomol, 18(2), 87-96.
Biosecurity measures	Varroosis	"Hard" acaricides	Tau-fluvalinate	Varroa infestation levels	reduction	positive		North America	USA		February - October		1	1	1	1	1	1	1	1	1			Apis mellifera ssp.	1996	28		Apistan	Strips		84 days		2001	Hood, W. M., & McCreadie, J. W. (2001). Field tests of the Varroa Treatment Device using formic acid to control Varroa destructor and Acarapis woodi. J. Agric. Urban Entomol, 18(2), 87-96.
Biosecurity measures	Varroosis	"Hard" acaricides	Tau-fluvalinate	Varroa infestation levels	reduction	positive moderate		Asia	Pakistan		March			1										Apis mellifera ssp.	2017	na			Strips			1	2020	Sajid, Z. N., Aziz, M. A., Bodlah, I., Rana, R. M., Ghramh, H. A., & Khan, K. A. (2020). Efficacy assessment of soft and hard acaricides against Varroa destructor mite infesting honey bee (Apis mellifera) colonies, through sugar roll method. Saudi Journal of Biological Sciences, 27(1), 53-59.
Biosecurity measures	Varroosis	"Hard" acaricides	Tau-fluvalinate	Varroa infestation levels	reduction	positive		Asia	Pakistan		March			1										Apis mellifera ssp.	2017	na			Strips			2	2020	Sajid, Z. N., Aziz, M. A., Bodlah, I., Rana, R. M., Ghramh, H. A., & Khan, K. A. (2020). Efficacy assessment of soft and hard acaricides against Varroa destructor mite infesting honey bee (Apis mellifera) colonies, through sugar roll method. Saudi Journal of Biological Sciences, 27(1), 53-59.
Biosecurity measures	Varroosis	"Hard" acaricides	Flumethrine	Varroa infestation levels	reduction	positive moderate		Asia	Pakistan		March			1										Apis mellifera ssp.	2017	na			Strips			1	2020	Sajid, Z. N., Aziz, M. A., Bodlah, I., Rana, R. M., Ghramh, H. A., & Khan, K. A. (2020). Efficacy assessment of soft and hard acaricides against Varroa destructor mite infesting honey bee (Apis mellifera) colonies, through sugar roll method. Saudi Journal of Biological Sciences, 27(1), 53-59.
Biosecurity measures	Varroosis	"Hard" acaricides	Flumethrine	Varroa infestation levels	reduction	positive		Asia	Pakistan		March			1										Apis mellifera ssp.	2017	na			Strips			2	2020	Sajid, Z. N., Aziz, M. A., Bodlah, I., Rana, R. M., Ghramh, H. A., & Khan, K. A. (2020). Efficacy assessment of soft and hard acaricides against Varroa destructor mite infesting honey bee (Apis mellifera) colonies, through sugar roll method. Saudi Journal of Biological Sciences, 27(1), 53-59.
Biosecurity measures	Varroosis	"Hard" acaricides	Amitraz	Varroa infestation levels	reduction	positive moderate		Asia	Pakistan		June						1							Apis mellifera ssp.	2017	na			Spraying		10 / 28 days		2020	Sajid, Z. N., Aziz, M. A., Bodlah, I., Rana, R. M., Ghramh, H. A., & Khan, K. A. (2020). Efficacy assessment of soft and hard acaricides against Varroa destructor mite infesting honey bee (Apis mellifera) colonies, through sugar roll method. Saudi Journal of Biological Sciences, 27(1), 53-59.
Biosecurity measures	Varroosis	"Soft" acaricides	Formic acid	Varroa infestation levels	reduction	positive		Asia	Pakistan		October									1				Apis mellifera ssp.	2017	na			Evaporation	0.7	24 days	120ml	2020	Sajid, Z. N., Aziz, M. A., Bodlah, I., Rana, R. M., Ghramh, H. A., & Khan, K. A. (2020). Efficacy assessment of soft and hard acaricides against Varroa destructor mite infesting honey bee (Apis mellifera) colonies, through sugar roll method. Saudi Journal of Biological Sciences, 27(1), 53-59.
Biosecurity measures	Varroosis	"Soft" acaricides	Oxalic acid	Varroa infestation levels	reduction	positive		Asia	Pakistan		December												1	Apis mellifera ssp.	2017	na			na	na			2020	Sajid, Z. N., Aziz, M. A., Bodlah, I., Rana, R. M., Ghramh, H. A., & Khan, K. A. (2020). Efficacy assessment of soft and hard acaricides against Varroa destructor mite infesting honey bee (Apis mellifera) colonies, through sugar roll method. Saudi Journal of Biological Sciences, 27(1), 53-59.
Biosecurity measures	Varroosis	"Soft" acaricides	HiveClean	Varroa infestation levels	reduction	positive	91.51	Europe	Croatia	Central Europe	summer							1						Apis mellifera ssp.	na	30			Trickling		3 / 21 days		2019	Tlak Gajger, I., & Sušec, P. (2019). Efficacy of varroacidal food additive appliance during summer treatment of honeybee colonies (Apis mellifera). Veterinarski arhiv, 89(1), 87-96.
Biosecurity measures	Varroosis	"Soft" acaricides + "hard" acaricides	HiveClean + coumaphos	Varroa infestation levels	reduction	positive	98.31	Europe	Croatia	Central Europe	summer							1	1	1				Apis mellifera ssp.	na	30		CheckMite+	Trickling + strips		4 / 21 days + 45 days	2	2019	Tlak Gajger, I., & Sušec, P. (2019). Efficacy of varroacidal food additive appliance during summer treatment of honeybee colonies (Apis mellifera). Veterinarski arhiv, 89(1), 87-96.
Biosecurity measures	Varroosis	"Hard" acaricides	Coumaphos	Varroa infestation levels	reduction	positive	91.7	Europe	Croatia	Central Europe	summer							1	1	1				Apis mellifera ssp.	na	30		CheckMite+	Strips		45 days	2	2019	Tlak Gajger, I., & Sušec, P. (2019). Efficacy of varroacidal food additive appliance during summer treatment of honeybee colonies (Apis mellifera). Veterinarski arhiv, 89(1), 87-96.
Biosecurity measures	Varroosis	Biotechnical methods	Hyperthermia	Varroa infestation levels	reduction	positive moderate		Europe	Italy	Southern Europe	May - October					1	1	1	1	1	1			Apis mellifera ssp.	2018, 2020, 2021	42	higher mortality of juvenile mite forms (76-98%) compared to adult mites (45%)		The Bee Ethic System				2022	Porporato, M., Manino, A., Cuttini, D., Lorenzon, S., Ciaudano, S., & Parodi, V. (2022). Varroa Control by Means of a Hyperthermic Device. Applied Sciences, 12(16), 8138.
Biosecurity measures	Varroosis	Biotechnical methods	Hyperthermia	Varroa infestation levels	reduction	positive	99-100	Europe	Czech Republic	Central Europe	July							1						Apis mellifera ssp.	2015	5			Linhart's thermosolar hive		2 / 24 days	40-47C for 2,5 hours	2016	Bičík, V., Vagera, J., & Sádovská, H. (2016). The effectiveness of thermotherapy in the elimination of Varroa destructor. Acta Musei Silesiae, Scientiae Naturales, 65(3), 263-269.
Biosecurity measures	Varroosis	"Soft" acaricides	Formic acid	Varroa infestation levels	reduction	positive	93.55	South America	Argentina		March-April			1	1									Apis mellifera ssp.	1999	35			Gel	0.7	15 days	240g	2003	Eguaras, M., Palacio, M. A., Faverin, C., Basualdo, M., Del Hoyo, M. L., Velis, G., & Bedascarrasbure, E. (2003). Efficacy of formic acid in gel for Varroa control in Apis mellifera L.: importance of the dispenser position inside the hive. Veterinary Parasitology, 111(2-3), 241-245.
Biosecurity measures	Varroosis	"Soft" acaricides	Formic acid	Varroa infestation levels	reduction	positive	96.74	South America	Argentina		March-April			1	1									Apis mellifera ssp.	1999	35			Gel	0.7	24 days	480g	2003	Eguaras, M., Palacio, M. A., Faverin, C., Basualdo, M., Del Hoyo, M. L., Velis, G., & Bedascarrasbure, E. (2003). Efficacy of formic acid in gel for Varroa control in Apis mellifera L.: importance of the dispenser position inside the hive. Veterinary Parasitology, 111(2-3), 241-245.
Biosecurity measures	Varroosis	Colony management	Monitor monthly and apply miticides when above 3.0 mites/100 bees	Annual losses	reduction	positive		North America	USA		whole year	1	1	1	1	1	1	1	1	1	1	1	1	Apis mellifera ssp.	2016-2019	140							2023	Tubene, S., Kulhanek, K., Rennich, K., & vanEngelsdorp, D. (2023). Best Management Practices Increase Profitability of Small-Scale US Beekeeping Operations. Journal of Economic Entomology, 116(1), 47-55.
Biosecurity measures	Varroosis	Colony management	Monitor monthly and apply miticides when above 3.0 mites/100 bees	Honey yields	increase	positive		North America	USA		whole year	1	1	1	1	1	1	1	1	1	1	1	1	Apis mellifera ssp.	2016-2019	140							2023	Tubene, S., Kulhanek, K., Rennich, K., & vanEngelsdorp, D. (2023). Best Management Practices Increase Profitability of Small-Scale US Beekeeping Operations. Journal of Economic Entomology, 116(1), 47-55.
Biosecurity measures	Varroosis	"Soft" acaricides	Oxalic acid	Varroa infestation levels	reduction	positive low	23.82	Europe	Slovenia	Central Europe	August								1					Apis mellifera ssp.	2001	22			Trickling	0.029	3 / 3 weeks	5ml per bee space	2004	Planinc, A. G. I. (2004). Dynamics of falling Varroa mites in honeybee (Apis mellifera) colonies following oxalic acid treatments. Acta Veterinaria Brno, 73(3), 385-391.
Biosecurity measures	Varroosis	"Soft" acaricides	Oxalic acid	Varroa infestation levels	reduction	positive low	31	Europe	Slovenia	Central Europe	October										1			Apis mellifera ssp.	2001	22			Trickling	0.029	1	5ml per bee space	2004	Planinc, A. G. I. (2004). Dynamics of falling Varroa mites in honeybee (Apis mellifera) colonies following oxalic acid treatments. Acta Veterinaria Brno, 73(3), 385-391.
Biosecurity measures	Varroosis	"Soft" acaricides	Oxalic acid	Varroa infestation levels	reduction	positive moderate	51	Europe	Slovenia	Central Europe	November											1		Apis mellifera ssp.	2001	22			Trickling	0.029	1	5ml per bee space	2004	Planinc, A. G. I. (2004). Dynamics of falling Varroa mites in honeybee (Apis mellifera) colonies following oxalic acid treatments. Acta Veterinaria Brno, 73(3), 385-391.
Biosecurity measures	Varroosis	"Soft" acaricides	Oxalic acid	Varroa infestation levels	reduction	positive	89.21	Europe	Slovenia	Central Europe	December												1	Apis mellifera ssp.	2001	22			Trickling	0.029	1	5ml per bee space	2004	Planinc, A. G. I. (2004). Dynamics of falling Varroa mites in honeybee (Apis mellifera) colonies following oxalic acid treatments. Acta Veterinaria Brno, 73(3), 385-391.
Biosecurity measures	Varroosis	"Soft" acaricides	Oxalic acid	Varroa infestation levels	reduction	positive	81	Africa	Algeria		August-September								1	1				Apis mellifera intermissa	2012	30			Trickling	0.042	2	5ml per bee space	2016	Adjlane, N., Tarek, E. O., & Haddad, N. (2016). Evaluation of oxalic acid treatments against the mite Varroa destructor and secondary effects on honey bees Apis mellifera. Journal of Arthropod-Borne Diseases, 10(4), 501.
Biosecurity measures	Varroosis	"Soft" acaricides	Oxalic acid	Varroa infestation levels	reduction	positive moderate	72.19	Africa	Algeria		August-September								1	1				Apis mellifera intermissa	2012	30			Trickling	0.032	2	5ml per bee space	2016	Adjlane, N., Tarek, E. O., & Haddad, N. (2016). Evaluation of oxalic acid treatments against the mite Varroa destructor and secondary effects on honey bees Apis mellifera. Journal of Arthropod-Borne Diseases, 10(4), 501.
Biosecurity measures	Varroosis	"Soft" acaricides	Oxalic acid	Varroa infestation levels	reduction	positive moderate	65	Africa	Algeria		August-September								1	1				Apis mellifera intermissa	2012	30			Trickling	0.021	2	5ml per bee space	2016	Adjlane, N., Tarek, E. O., & Haddad, N. (2016). Evaluation of oxalic acid treatments against the mite Varroa destructor and secondary effects on honey bees Apis mellifera. Journal of Arthropod-Borne Diseases, 10(4), 501.
Biosecurity measures	Varroosis	"Soft" acaricides	Oxalic acid	Number of adult bees	reduction	negative		Africa	Algeria		August-September								1	1				Apis mellifera intermissa	2012	30			Trickling	0.042	2	5ml per bee space	2016	Adjlane, N., Tarek, E. O., & Haddad, N. (2016). Evaluation of oxalic acid treatments against the mite Varroa destructor and secondary effects on honey bees Apis mellifera. Journal of Arthropod-Borne Diseases, 10(4), 501.
Biosecurity measures	Varroosis	Biotechnical methods	Trapping comb	Varroa infestation levels	reduction	positive low	39.76	Asia	Turkey		August-September								1	1				Apis mellifera ssp.	2017	54							2018	Cengiz, M. M. (2018). Effectiveness of combining certain biotechnical methods with thymol treatment against Varroa destructor infestation. African Journal of Agricultural Research, 13(47), 2735-2740.
Biosecurity measures	Varroosis	Biotechnical methods	Requeening	Varroa infestation levels	reduction	positive low	40.23	Asia	Turkey		August-September								1	1				Apis mellifera ssp.	2017	54							2018	Cengiz, M. M. (2018). Effectiveness of combining certain biotechnical methods with thymol treatment against Varroa destructor infestation. African Journal of Agricultural Research, 13(47), 2735-2740.
Biosecurity measures	Varroosis	"Soft" acaricides	Thymol	Varroa infestation levels	reduction	positive moderate	80.45	Asia	Turkey		August-September								1	1				Apis mellifera ssp.	2017	54			Feeding				2018	Cengiz, M. M. (2018). Effectiveness of combining certain biotechnical methods with thymol treatment against Varroa destructor infestation. African Journal of Agricultural Research, 13(47), 2735-2740.
Biosecurity measures	Varroosis	Biotechnical methods + "soft" acaricides	Requeening + thymol	Varroa infestation levels	reduction	positive	98.28	Asia	Turkey		August-September								1	1				Apis mellifera ssp.	2017	54			Feeding				2018	Cengiz, M. M. (2018). Effectiveness of combining certain biotechnical methods with thymol treatment against Varroa destructor infestation. African Journal of Agricultural Research, 13(47), 2735-2740.
Biosecurity measures	Varroosis	Biotechnical methods + "soft" acaricides	Trapping comb + thymol	Varroa infestation levels	reduction	positive	97.93	Asia	Turkey		August-September								1	1				Apis mellifera ssp.	2017	54			Feeding				2018	Cengiz, M. M. (2018). Effectiveness of combining certain biotechnical methods with thymol treatment against Varroa destructor infestation. African Journal of Agricultural Research, 13(47), 2735-2740.
Biosecurity measures	Varroosis	"Soft" acaricides	Oxalic acid	Varroa infestation levels	reduction	positive low		North America	USA		September									1				Apis mellifera ssp.	2016	70			Sublimation		1	1g	2016	Jack, C. J., van Santen, E., & Ellis, J. D. (2020). Evaluating the efficacy of oxalic acid vaporization and brood interruption in controlling the honey bee pest Varroa destructor (Acari: Varroidae). Journal of Economic Entomology, 113(2), 582-588.
Biosecurity measures	Varroosis	"Soft" acaricides	Oxalic acid	Varroa infestation levels	reduction	positive low		North America	USA		September									1				Apis mellifera ssp.	2016	70			Sublimation		3	1g	2016	Jack, C. J., van Santen, E., & Ellis, J. D. (2020). Evaluating the efficacy of oxalic acid vaporization and brood interruption in controlling the honey bee pest Varroa destructor (Acari: Varroidae). Journal of Economic Entomology, 113(2), 582-588.
Biosecurity measures	Varroosis	Biotechnical methods	Queen caging	Varroa infestation levels	reduction	positive low		North America	USA		September									1				Apis mellifera ssp.	2016	70	queen caging for 24 days		Sublimation				2016	Jack, C. J., van Santen, E., & Ellis, J. D. (2020). Evaluating the efficacy of oxalic acid vaporization and brood interruption in controlling the honey bee pest Varroa destructor (Acari: Varroidae). Journal of Economic Entomology, 113(2), 582-588.
Biosecurity measures	Varroosis	Biotechnical methods + "soft" acaricides	Queen caging + oxalic acid	Varroa infestation levels	reduction	positive low		North America	USA		September									1				Apis mellifera ssp.	2016	70	queen caging for 24 days		Sublimation		1	1g	2016	Jack, C. J., van Santen, E., & Ellis, J. D. (2020). Evaluating the efficacy of oxalic acid vaporization and brood interruption in controlling the honey bee pest Varroa destructor (Acari: Varroidae). Journal of Economic Entomology, 113(2), 582-588.
Biosecurity measures	Varroosis	Biotechnical methods + "soft" acaricides	Queen caging + oxalic acid	Varroa infestation levels	reduction	positive low		North America	USA		September									1				Apis mellifera ssp.	2016	70	queen caging for 24 days		Sublimation		3	1g	2016	Jack, C. J., van Santen, E., & Ellis, J. D. (2020). Evaluating the efficacy of oxalic acid vaporization and brood interruption in controlling the honey bee pest Varroa destructor (Acari: Varroidae). Journal of Economic Entomology, 113(2), 582-588.
Biosecurity measures	Varroosis	"Hard" acaricides	Amitraz	Varroa infestation levels	reduction	positive		North America	USA		September									1				Apis mellifera ssp.	2016	70		Apivar	Sublimation				2016	Jack, C. J., van Santen, E., & Ellis, J. D. (2020). Evaluating the efficacy of oxalic acid vaporization and brood interruption in controlling the honey bee pest Varroa destructor (Acari: Varroidae). Journal of Economic Entomology, 113(2), 582-588.
Biosecurity measures	Varroosis	Biotechnical methods	Queen caging	Adverse effects on colony	increase	negative		North America	USA		September									1				Apis mellifera ssp.	2016	70	queen caging for 24 days		Sublimation				2016	Jack, C. J., van Santen, E., & Ellis, J. D. (2020). Evaluating the efficacy of oxalic acid vaporization and brood interruption in controlling the honey bee pest Varroa destructor (Acari: Varroidae). Journal of Economic Entomology, 113(2), 582-588.
Biosecurity measures	Varroosis	Biotechnical methods	Queen caging	Annual losses	increase	negative		North America	USA		September									1				Apis mellifera ssp.	2016	70	queen caging for 24 days		Sublimation				2016	Jack, C. J., van Santen, E., & Ellis, J. D. (2020). Evaluating the efficacy of oxalic acid vaporization and brood interruption in controlling the honey bee pest Varroa destructor (Acari: Varroidae). Journal of Economic Entomology, 113(2), 582-588.
Biosecurity measures	Varroosis	"Soft" acaricides	Oregano oil	Varroa infestation levels	reduction	positive	97.4	North America	Canada		September-October									1	1			Apis mellifera Buckfast	2016	70			Sublimation		4 / 4 weeks		2017	Sabahi, Q., Gashout, H., Kelly, P. G., & Guzman-Novoa, E. (2017). Continuous release of oregano oil effectively and safely controls Varroa destructor infestations in honey bee colonies in a northern climate. Experimental and Applied Acarology, 72, 263-275.
Biosecurity measures	Varroosis	Biotechnical methods	Small cell foundation	Varroa infestation levels	reduction	positive low		North America	USA		summer					1	1	1	1					Apis mellifera ssp.	na	14							2011	Seeley, T. D., & Griffin, S. R. (2011). Small-cell comb does not control Varroa mites in colonies of honeybees of European origin. Apidologie, 42, 526-532.
Biosecurity measures	Varroosis	"Hard" acaricides	Flumethrine	Varroa infestation levels	reduction	positive	99.9	Europe	Netherlands	Western Europe	August-December								1	1	1	1	1	Apis mellifera mellifera	na	30		PolyVar Yellow	Strips at the hive entrance		116 days		2017	Blacquière, T., Altreuther, G., & Krieger, K. J. (2017). Evaluation of the efficacy and safety of flumethrin 275 mg bee-hive strips (PolyVar Yellow®) against Varroa destructor in naturally infested honey bee colonies in a controlled study. Parasitology Research, 116(Suppl 1), 109-122.
Biosecurity measures	Varroosis	Biotechnical methods	Powdered sugar dusting	Varroa infestation levels	reduction	positive low		North America	USA		January-October	1	1	1	1	1	1	1	1	1	1			Apis mellifera ssp.	na	72							2012	Berry, J. A., Afik, O., Nolan IV, M. P., & Delaplane, K. S. (2012). Revisiting powdered sugar for varroa control on honey bees (Apis mellifera L.). Journal of Apicultural Research, 51(4), 367-368.
Biosecurity measures	Varroosis	Biotechnical methods	Screen floor	Varroa infestation levels	reduction	positive		Asia	India		na													Apis mellifera ssp.	2008	15							2009	Asha, G. R., & Sharma, S. K. (2009). Efficacy of screen floor and powdered sugar against Varroa destructor Anderson and Trueman in Apis mellifera L. colonies. Biopestic. Int, 5, 1-9.
Biosecurity measures	Varroosis	Biotechnical methods	Powdered sugar dusting	Varroa infestation levels	reduction	positive		Asia	India		na													Apis mellifera ssp.	2008	15							2009	Asha, G. R., & Sharma, S. K. (2009). Efficacy of screen floor and powdered sugar against Varroa destructor Anderson and Trueman in Apis mellifera L. colonies. Biopestic. Int, 5, 1-9.
Biosecurity measures	Varroosis	"Soft" acaricides	Thymol	Varroa infestation levels	reduction	positive	95.8	North America	Mexico		October-December										1	1	1	africanized Apis mellifera	2013	18		Apilife Var	Strips				2017	Rodríguez-Dehaibes, S. R., Pardio Sedas, V. T., Luna-Olivares, G., & Villanueva-Jimenez, J. A. (2017). Two commercial formulations of natural compounds for Varroa destructor (Acari: Varroidae) control on Africanized bees under tropical climatic conditions. Journal of Apicultural Research, 56(1), 58-62.
Biosecurity measures	Varroosis	"Soft" acaricides	HiveClean	Varroa infestation levels	reduction	positive low	19.7	North America	Mexico		October-December										1	1	1	africanized Apis mellifera	2013	18							2017	Rodríguez-Dehaibes, S. R., Pardio Sedas, V. T., Luna-Olivares, G., & Villanueva-Jimenez, J. A. (2017). Two commercial formulations of natural compounds for Varroa destructor (Acari: Varroidae) control on Africanized bees under tropical climatic conditions. Journal of Apicultural Research, 56(1), 58-62.
Biosecurity measures	Varroosis	"Soft" acaricides	Thymol	Varroa infestation levels	reduction	positive		North America	Canada		May-June					1	1							Apis mellifera ssp.	2009	40			Dusting		24 days	24g	2010	Melathopoulos, A. P., Pernal, S. F., Moller, E., Baumgartner, W., & Guzman-Novoa, E. (2010). A spring evaluation of thymol formulated in a sucrose dust for the control of Varroa destructor, a parasite of the honey bee (Apis mellifera) in Alberta, Canada. Sci Bee Cult, 2(2), 2-6.
Biosecurity measures	Varroosis	"Soft" acaricides	Thymol	Varroa infestation levels	reduction	positive		North America	Canada		May-June					1	1							Apis mellifera ssp.	2009	40		Apilife Var	Strips				2010	Melathopoulos, A. P., Pernal, S. F., Moller, E., Baumgartner, W., & Guzman-Novoa, E. (2010). A spring evaluation of thymol formulated in a sucrose dust for the control of Varroa destructor, a parasite of the honey bee (Apis mellifera) in Alberta, Canada. Sci Bee Cult, 2(2), 2-6.
Biosecurity measures	Varroosis	Biotechnical methods + "soft" acaricides	Requeening + oxalic acid	Varroa infestation levels	reduction	positive		North America	USA		August-September								1	1				Apis mellifera carnica et ligustica	2007	62			Trickling	0.03	1	5ml per bee space	2010	Wagnitz, J. J., & Ellis, M. D. (2010). Combining an artificial break in brood rearing with oxalic acid treatment to reduce varroa mite levels. Science of Bee Culture, 2(2), 6-8.
Biosecurity measures	Varroosis	Biotechnical methods	Requeening	Varroa infestation levels	reduction	positive moderate		North America	USA		August-September								1	1				Apis mellifera carnica et ligustica	2007	62					1		2010	Wagnitz, J. J., & Ellis, M. D. (2010). Combining an artificial break in brood rearing with oxalic acid treatment to reduce varroa mite levels. Science of Bee Culture, 2(2), 6-8.
Biosecurity measures	Varroosis	"Soft" acaricides	Oxalic acid	Varroa infestation levels	reduction	positive moderate		North America	USA		August-September								1	1				Apis mellifera carnica et ligustica	2007	62			Trickling	0.03	1	5ml per bee space	2010	Wagnitz, J. J., & Ellis, M. D. (2010). Combining an artificial break in brood rearing with oxalic acid treatment to reduce varroa mite levels. Science of Bee Culture, 2(2), 6-8.
Biosecurity measures	Varroosis	"Soft" acaricides	Hop acids	Varroa infestation levels	reduction	positive	81-88	North America	USA		September									1				Apis mellifera ssp.	2010	14	full-size colonies		Strips		3 weeks	2	2012	DeGrandi-Hoffman, G., Ahumada, F., Probasco, G., & Schantz, L. (2012). The effects of beta acids from hops (Humulus lupulus) on mortality of Varroa destructor (Acari: Varroidae). Experimental and Applied Acarology, 58, 407-421.
Biosecurity measures	Varroosis	"Soft" acaricides	Hop acids	Varroa infestation levels	reduction	positive	85-96	North America	USA		September									1				Apis mellifera ssp.	2010	10	packages		Strips		3 weeks	2 half-size	2012	DeGrandi-Hoffman, G., Ahumada, F., Probasco, G., & Schantz, L. (2012). The effects of beta acids from hops (Humulus lupulus) on mortality of Varroa destructor (Acari: Varroidae). Experimental and Applied Acarology, 58, 407-421.
Biosecurity measures	Varroosis	"Soft" acaricides	Hop acids	Varroa infestation levels	reduction	positive moderate		North America	USA		May					1								Apis mellifera ssp.	2011	25	packages		Strips		3 weeks	2	2014	DeGrandi-Hoffman, G., Ahumada, F., Curry, R., Probasco, G., & Schantz, L. (2014). Population growth of Varroa destructor (Acari: Varroidae) in commercial honey bee colonies treated with beta plant acids. Experimental and Applied Acarology, 64, 171-186.
Biosecurity measures	Varroosis	"Soft" acaricides	Hop acids	Varroa infestation levels	reduction	positive moderate		North America	USA		May					1								Apis mellifera ssp.	2012	48	splits		Strips		3 weeks	2	2014	DeGrandi-Hoffman, G., Ahumada, F., Curry, R., Probasco, G., & Schantz, L. (2014). Population growth of Varroa destructor (Acari: Varroidae) in commercial honey bee colonies treated with beta plant acids. Experimental and Applied Acarology, 64, 171-186.
Biosecurity measures	Varroosis	Biotechnical methods	Hyperthermia	Varroa infestation levels	reduction	positive		Europe	Switzerland	Central Europe	April, October				1						1			Apis mellifera ssp.	2020-2021	35			Varroa Kit Device		2 / 4 weeks	42,5C for 130 min	2023	Sandrock, C., Wohlfahrt, J., Brunner, W., & Brunner, P. (2023). Efficacy and trade-offs of an innovative hyperthermia device to control Varroa destructor in honeybee colonies. Journal of Pest Science, 1-18.
Biosecurity measures	Varroosis	Biotechnical methods	Hyperthermia	Brood mortality	increase	negative		Europe	Switzerland	Central Europe	April, October				1						1			Apis mellifera ssp.	2020-2021	35			Varroa Kit Device		3 / 4 weeks	42,5C for 130 min	2023	Sandrock, C., Wohlfahrt, J., Brunner, W., & Brunner, P. (2023). Efficacy and trade-offs of an innovative hyperthermia device to control Varroa destructor in honeybee colonies. Journal of Pest Science, 1-18.
Biosecurity measures	Varroosis	Biotechnical methods	Hyperthermia	Honey yields	reduction	negative		Europe	Switzerland	Central Europe	April, October				1						1			Apis mellifera ssp.	2020-2021	35			Varroa Kit Device		4 / 4 weeks	42,5C for 130 min	2023	Sandrock, C., Wohlfahrt, J., Brunner, W., & Brunner, P. (2023). Efficacy and trade-offs of an innovative hyperthermia device to control Varroa destructor in honeybee colonies. Journal of Pest Science, 1-18.
Biosecurity measures	Varroosis	Biotechnical methods	Hyperthermia	Number of adult bees	reduction	negative		Europe	Switzerland	Central Europe	April, October				1						1			Apis mellifera ssp.	2020-2021	35			Varroa Kit Device		5 / 4 weeks	42,5C for 130 min	2023	Sandrock, C., Wohlfahrt, J., Brunner, W., & Brunner, P. (2023). Efficacy and trade-offs of an innovative hyperthermia device to control Varroa destructor in honeybee colonies. Journal of Pest Science, 1-18.
Biosecurity measures	Varroosis	"Hard" acaricides	Tau-fluvalinate	Varroa infestation levels	reduction	positive	97.3	Asia	Turkey		spring			1	1	1								Apis mellifera ssp.	1998	24			Strips (wooden)				2001	Kumova, U. L. V. İ. Y. E. (2001). The investigation on the effects of some chemicals used to control Varroa jacobsoni in Turkey. Turkish Journal of Veterinary & Animal Sciences, 25(4), 597-602.
Biosecurity measures	Varroosis	"Hard" acaricides	Amitraz	Varroa infestation levels	reduction	positive	91.1	Asia	Turkey		spring			1	1	1								Apis mellifera ssp.	1998	24			Strips (paper)				2001	Kumova, U. L. V. İ. Y. E. (2001). The investigation on the effects of some chemicals used to control Varroa jacobsoni in Turkey. Turkish Journal of Veterinary & Animal Sciences, 25(4), 597-602.
Biosecurity measures	Varroosis	"Hard" acaricides	Coumaphos	Varroa infestation levels	reduction	positive	83.4	Asia	Turkey		spring			1	1	1								Apis mellifera ssp.	1998	24			Liquid				2001	Kumova, U. L. V. İ. Y. E. (2001). The investigation on the effects of some chemicals used to control Varroa jacobsoni in Turkey. Turkish Journal of Veterinary & Animal Sciences, 25(4), 597-602.
Biosecurity measures	Varroosis	Breeding for resistance	Hygienic behaviour	Varroa infestation levels	reduction	positive moderate		Europe	UK	Western Europe	whole year	1	1	1	1	1	1	1	1	1	1	1	1	Apis mellifera ssp.	2013	42	if Freeze Killed Brood (FKB) removal assay >95%						2014	Toufailia, H. M. A., Amiri, E., Scandian, L., Kryger, P., & Ratnieks, F. L. (2014). Towards integrated control of varroa: effect of variation in hygienic behaviour among honey bee colonies on mite population increase and deformed wing virus incidence. Journal of Apicultural Research, 53(5), 555-562.
Biosecurity measures	Varroosis	Breeding for resistance	Hygienic behaviour	Virus levels (DWV)	reduction	positive		Europe	UK	Western Europe	whole year	1	1	1	1	1	1	1	1	1	1	1	1	Apis mellifera ssp.	2013	42	if Freeze Killed Brood (FKB) removal assay >80%						2014	Toufailia, H. M. A., Amiri, E., Scandian, L., Kryger, P., & Ratnieks, F. L. (2014). Towards integrated control of varroa: effect of variation in hygienic behaviour among honey bee colonies on mite population increase and deformed wing virus incidence. Journal of Apicultural Research, 53(5), 555-562.
Biosecurity measures	Varroosis	Biotechnical methods	Queen caging	Queen losses	increase	negative low	8	Europe	Estonia	Northern Europe	autumn (August-September)								1	1				Apis mellifera ssp.	2015-2019	299	Mozzato model				21 days		2022	Toomemaa, K., & Kaart, T. (2022). Caging the queen with and without a comb section to achieve high efficacy of Varroa destructor control. Journal of Apicultural Research, 1-9.
Biosecurity measures	Varroosis	Biotechnical methods	Trapping comb	Queen losses	no effect	positive		Europe	Estonia	Northern Europe	autumn (August-September)								1	1				Apis mellifera ssp.	2015-2019	299					21 days		2022	Toomemaa, K., & Kaart, T. (2022). Caging the queen with and without a comb section to achieve high efficacy of Varroa destructor control. Journal of Apicultural Research, 1-9.
Biosecurity measures	Varroosis	"Soft" acaricides	Thymol	Varroa infestation levels	reduction	positive low		Europe	Italy	Southern Europe	summer (July-August)							1	1					Apis mellifera ssp.	2010	170		Apilife Var	Strips				2014	Lodesani, M., Costa, C., Besana, A., Dall'Olio, R., Franceschetti, S., Tesoriero, D., & Giacomo, D. (2014). Impact of control strategies for Varroa destructor on colony survival and health in northern and central regions of Italy. Journal of Apicultural Research, 53(1), 155-164.
Biosecurity measures	Varroosis	"Soft" acaricides	Formic acid	Varroa infestation levels	reduction	positive low		Europe	Italy	Southern Europe	summer (July-August)							1	1					Apis mellifera ssp.	2010	170		MAQS	Strips				2014	Lodesani, M., Costa, C., Besana, A., Dall'Olio, R., Franceschetti, S., Tesoriero, D., & Giacomo, D. (2014). Impact of control strategies for Varroa destructor on colony survival and health in northern and central regions of Italy. Journal of Apicultural Research, 53(1), 155-164.
Biosecurity measures	Varroosis	"Soft" acaricides	Formic acid	Varroa infestation levels	reduction	positive low		Europe	Italy	Southern Europe	summer (July-August)							1	1					Apis mellifera ssp.	2010	170			Evaporation	0.5	24 hrs	70ml	2014	Lodesani, M., Costa, C., Besana, A., Dall'Olio, R., Franceschetti, S., Tesoriero, D., & Giacomo, D. (2014). Impact of control strategies for Varroa destructor on colony survival and health in northern and central regions of Italy. Journal of Apicultural Research, 53(1), 155-164.
Biosecurity measures	Varroosis	Biotechnical methods + "soft" acaricides	Brood removal + oxalic acid	Varroa infestation levels	reduction	positive		Europe	Italy	Southern Europe	summer (July-August)							1	1					Apis mellifera ssp.	2010	170			Spraying	0.03		5ml per comb side	2014	Lodesani, M., Costa, C., Besana, A., Dall'Olio, R., Franceschetti, S., Tesoriero, D., & Giacomo, D. (2014). Impact of control strategies for Varroa destructor on colony survival and health in northern and central regions of Italy. Journal of Apicultural Research, 53(1), 155-164.
Biosecurity measures	Varroosis	Biotechnical methods + "soft" acaricides	Queen caging + oxalic acid	Varroa infestation levels	reduction	positive		Europe	Italy	Southern Europe	summer (July-August)							1	1					Apis mellifera ssp.	2010	170	queen caging for 24 days (Var-Control Cage)		Trickling	0.03		5ml per bee space	2014	Lodesani, M., Costa, C., Besana, A., Dall'Olio, R., Franceschetti, S., Tesoriero, D., & Giacomo, D. (2014). Impact of control strategies for Varroa destructor on colony survival and health in northern and central regions of Italy. Journal of Apicultural Research, 53(1), 155-164.
Biosecurity measures	Varroosis	"Soft" acaricides	Thymol	Annual losses	reduction	positive low		Europe	Italy	Southern Europe	summer (July-August)							1	1					Apis mellifera ssp.	2010	170		Apilife Var	Strips				2014	Lodesani, M., Costa, C., Besana, A., Dall'Olio, R., Franceschetti, S., Tesoriero, D., & Giacomo, D. (2014). Impact of control strategies for Varroa destructor on colony survival and health in northern and central regions of Italy. Journal of Apicultural Research, 53(1), 155-164.
Biosecurity measures	Varroosis	"Soft" acaricides	Formic acid	Annual losses	reduction	positive low		Europe	Italy	Southern Europe	summer (July-August)							1	1					Apis mellifera ssp.	2010	170		MAQS	Strips				2014	Lodesani, M., Costa, C., Besana, A., Dall'Olio, R., Franceschetti, S., Tesoriero, D., & Giacomo, D. (2014). Impact of control strategies for Varroa destructor on colony survival and health in northern and central regions of Italy. Journal of Apicultural Research, 53(1), 155-164.
Biosecurity measures	Varroosis	"Soft" acaricides	Formic acid	Annual losses	reduction	positive low		Europe	Italy	Southern Europe	summer (July-August)							1	1					Apis mellifera ssp.	2010	170			Evaporation	0.5	24 hrs	70ml	2014	Lodesani, M., Costa, C., Besana, A., Dall'Olio, R., Franceschetti, S., Tesoriero, D., & Giacomo, D. (2014). Impact of control strategies for Varroa destructor on colony survival and health in northern and central regions of Italy. Journal of Apicultural Research, 53(1), 155-164.
Biosecurity measures	Varroosis	Biotechnical methods + "soft" acaricides	Brood removal + oxalic acid	Annual losses	reduction	positive		Europe	Italy	Southern Europe	summer (July-August)							1	1					Apis mellifera ssp.	2010	170			Spraying	0.03		5ml per comb side	2014	Lodesani, M., Costa, C., Besana, A., Dall'Olio, R., Franceschetti, S., Tesoriero, D., & Giacomo, D. (2014). Impact of control strategies for Varroa destructor on colony survival and health in northern and central regions of Italy. Journal of Apicultural Research, 53(1), 155-164.
Biosecurity measures	Varroosis	Biotechnical methods + "soft" acaricides	Queen caging + oxalic acid	Annual losses	reduction	positive		Europe	Italy	Southern Europe	summer (July-August)							1	1					Apis mellifera ssp.	2010	170	queen caging for 24 days (Var-Control Cage)		Trickling	0.03		5ml per bee space	2014	Lodesani, M., Costa, C., Besana, A., Dall'Olio, R., Franceschetti, S., Tesoriero, D., & Giacomo, D. (2014). Impact of control strategies for Varroa destructor on colony survival and health in northern and central regions of Italy. Journal of Apicultural Research, 53(1), 155-164.
Biosecurity measures	Varroosis	"Soft" acaricides	Oxalic acid	Brood rearing	reduction	negative	17.5	Europe	Greece	South-eastern Europe	summer (July-August)							1	1					Apis mellifera ssp.	na	20			Trickling	0.03	2 / 26 days	5ml per bee space	2005	Hatjina, F., & Haristos, L. (2005). Indirect effects of oxalic acid administered by trickling method on honey bee brood. Journal of apicultural research, 44(4), 172-174.
Biosecurity measures	Varroosis	"Soft" acaricides	Oxalic acid	Varroa infestation levels	reduction	positive moderate	60	Europe	Greece	South-eastern Europe	summer (July-August)							1	1					Apis mellifera ssp.	na	20			Trickling	0.03	3 / 26 days	5ml per bee space	2005	Hatjina, F., & Haristos, L. (2005). Indirect effects of oxalic acid administered by trickling method on honey bee brood. Journal of apicultural research, 44(4), 172-174.
Biosecurity measures	Varroosis	"Hard" acaricides	Flumethrine	Varroa infestation levels	reduction	positive	93.5	Oceania	Papua New Guinea		summer (May-June)					1	1							Apis mellifera ssp.	2018	28		Bayvarol	Strips				2020	Roberts, J. M., Schouten, C. N., Sengere, R. W., Jave, J., & Lloyd, D. (2020). Effectiveness of control strategies for Varroa jacobsoni and Tropilaelaps mercedesae in Papua New Guinea. Experimental and Applied Acarology, 80, 399-407.
Biosecurity measures	Varroosis	Biotechnical methods	Queen caging	Varroa infestation levels	reduction	positive moderate	50.25	Oceania	Papua New Guinea		summer (May-June)					1	1							Apis mellifera ssp.	2018	28							2020	Roberts, J. M., Schouten, C. N., Sengere, R. W., Jave, J., & Lloyd, D. (2020). Effectiveness of control strategies for Varroa jacobsoni and Tropilaelaps mercedesae in Papua New Guinea. Experimental and Applied Acarology, 80, 399-407.
Biosecurity measures	Varroosis	Biotechnical methods	Requeening	Varroa infestation levels	reduction	positive moderate	53.75	Oceania	Papua New Guinea		summer (May-June)					1	1							Apis mellifera ssp.	2018	28							2020	Roberts, J. M., Schouten, C. N., Sengere, R. W., Jave, J., & Lloyd, D. (2020). Effectiveness of control strategies for Varroa jacobsoni and Tropilaelaps mercedesae in Papua New Guinea. Experimental and Applied Acarology, 80, 399-407.
Biosecurity measures	Varroosis	"Soft" acaricides	Formic acid	Varroa infestation levels	reduction	positive low		Europe	Slovenia	Central Europe	summer (July-August)							1	1					Apis mellifera carnica	2013	46				0.85	Short-term and long term	100ml	2016	Gregorc, A., Adamczyk, J., Kapun, S., & Planinc, I. (2016). Integrated varroa control in honey bee (Apis mellifera carnica) colonies with or without brood. Journal of Apicultural Research, 55(3), 253-258.
Biosecurity measures	Varroosis	"Soft" acaricides	Oxalic acid	Varroa infestation levels	reduction	positive	>90	Europe	Slovenia	Central Europe	winter (December)												1	Apis mellifera carnica	2013	46			Trickling	0.03	1		2016	Gregorc, A., Adamczyk, J., Kapun, S., & Planinc, I. (2016). Integrated varroa control in honey bee (Apis mellifera carnica) colonies with or without brood. Journal of Apicultural Research, 55(3), 253-258.
Biosecurity measures	Varroosis	"Soft" acaricides	Oxalic acid	Varroa infestation levels	reduction	positive	>90	Europe	Slovenia	Central Europe	winter (December)												1	Apis mellifera carnica	2013	46			Sublimation		1	1g	2016	Gregorc, A., Adamczyk, J., Kapun, S., & Planinc, I. (2016). Integrated varroa control in honey bee (Apis mellifera carnica) colonies with or without brood. Journal of Apicultural Research, 55(3), 253-258.
Biosecurity measures	Varroosis	"Soft" acaricides	Oxalic acid	Varroa infestation levels	reduction	positive	81.5	Europe	Ireland	Western Europe	winter (December)												1	Apis mellifera ssp.	2011	45		Api-Bioxal	Trickling	0.06	1	5ml per bee space	2016	Coffey, M. F., & Breen, J. (2016). The efficacy and tolerability of Api-Bioxal® as a winter varroacide in a cool temperate climate. Journal of Apicultural Research, 55(1), 65-73.
Biosecurity measures	Varroosis	"Soft" acaricides	Oxalic acid	Number of adult bees	reduction	negative		Europe	Ireland	Western Europe	winter (December)												1	Apis mellifera ssp.	2011	45		Api-Bioxal	Trickling	0.06	1	5ml per bee space	2016	Coffey, M. F., & Breen, J. (2016). The efficacy and tolerability of Api-Bioxal® as a winter varroacide in a cool temperate climate. Journal of Apicultural Research, 55(1), 65-73.
Biosecurity measures	Varroosis	"Soft" acaricides	Oxalic acid	Varroa infestation levels	reduction	positive	95.2	Europe	Ireland	Western Europe	winter (December)												1	Apis mellifera ssp.	2011	45		Api-Bioxal	Sublimation		1	2,3g	2016	Coffey, M. F., & Breen, J. (2016). The efficacy and tolerability of Api-Bioxal® as a winter varroacide in a cool temperate climate. Journal of Apicultural Research, 55(1), 65-73.
Biosecurity measures	Varroosis	"Hard" acaricides	Coumaphos	Varroa infestation levels	reduction	positive	97.7	Europe	Ireland	Western Europe	winter (December)												1	Apis mellifera ssp.	2011	45		CheckMite+	Strips		1		2016	Coffey, M. F., & Breen, J. (2016). The efficacy and tolerability of Api-Bioxal® as a winter varroacide in a cool temperate climate. Journal of Apicultural Research, 55(1), 65-73.
Biosecurity measures	Varroosis	"Soft" acaricides	Oxalic acid	Varroa infestation levels	reduction	positive	>90	Europe	Ireland	Western Europe	winter (December)												1	Apis mellifera ssp.	2012	72		Api-Bioxal	Trickling	0.06	1	5ml per bee space	2016	Coffey, M. F., & Breen, J. (2016). The efficacy and tolerability of Api-Bioxal® as a winter varroacide in a cool temperate climate. Journal of Apicultural Research, 55(1), 65-73.
Biosecurity measures	Varroosis	"Soft" acaricides	Oxalic acid	Number of adult bees	reduction	negative		Europe	Ireland	Western Europe	winter (December)												1	Apis mellifera ssp.	2012	72		Api-Bioxal	Trickling	0.06	1	5ml per bee space	2016	Coffey, M. F., & Breen, J. (2016). The efficacy and tolerability of Api-Bioxal® as a winter varroacide in a cool temperate climate. Journal of Apicultural Research, 55(1), 65-73.
Biosecurity measures	Varroosis	"Soft" acaricides	Oxalic acid	Varroa infestation levels	reduction	positive	>90	Europe	Ireland	Western Europe	winter (December)												1	Apis mellifera ssp.	2012	72		Api-Bioxal	Trickling	0.045	1	5ml per bee space	2016	Coffey, M. F., & Breen, J. (2016). The efficacy and tolerability of Api-Bioxal® as a winter varroacide in a cool temperate climate. Journal of Apicultural Research, 55(1), 65-73.
Biosecurity measures	Varroosis	"Soft" acaricides	Oxalic acid	Varroa infestation levels	reduction	positive	>90	Europe	Ireland	Western Europe	winter (December)												1	Apis mellifera ssp.	2012	72		Api-Bioxal	Sublimation		1	2,3g	2016	Coffey, M. F., & Breen, J. (2016). The efficacy and tolerability of Api-Bioxal® as a winter varroacide in a cool temperate climate. Journal of Apicultural Research, 55(1), 65-73.
Biosecurity measures	Varroosis	"Soft" acaricides	Oxalic acid	Varroa infestation levels	reduction	positive	>90	Europe	Ireland	Western Europe	winter (December)												1	Apis mellifera ssp.	2012	72		Api-Bioxal	Sublimation		1	1,3g	2016	Coffey, M. F., & Breen, J. (2016). The efficacy and tolerability of Api-Bioxal® as a winter varroacide in a cool temperate climate. Journal of Apicultural Research, 55(1), 65-73.
Biosecurity measures	Varroosis	"Hard" acaricides	Tau-fluvalinate	Varroa infestation levels	reduction	positive		North America	USA		June						1							Apis mellifera ssp.	1995	72	packages	Apistan	Strips		56-62 days		1997	Delaplane, K. S., & Hood, W. M. (1997). Effects of delayed acaricide treatment in honey bee colonies parasitized by Varroa jacobsoni and a late-season treatment threshold for the south-eastern USA. Journal of Apicultural Research, 36(3-4), 125-132.
Biosecurity measures	Varroosis	"Hard" acaricides	Tau-fluvalinate	Varroa infestation levels	reduction	positive		North America	USA		August								1					Apis mellifera ssp.	1995	72	packages	Apistan	Strips		56-62 days		1997	Delaplane, K. S., & Hood, W. M. (1997). Effects of delayed acaricide treatment in honey bee colonies parasitized by Varroa jacobsoni and a late-season treatment threshold for the south-eastern USA. Journal of Apicultural Research, 36(3-4), 125-132.
Biosecurity measures	Varroosis	"Hard" acaricides	Tau-fluvalinate	Varroa infestation levels	reduction	positive moderate		North America	USA		October										1			Apis mellifera ssp.	1995	72	packages	Apistan	Strips		56-62 days		1997	Delaplane, K. S., & Hood, W. M. (1997). Effects of delayed acaricide treatment in honey bee colonies parasitized by Varroa jacobsoni and a late-season treatment threshold for the south-eastern USA. Journal of Apicultural Research, 36(3-4), 125-132.
Biosecurity measures	Varroosis	Biotechnical methods	Hyperthermia	Varroa infestation levels	reduction	positive low	29.8	Europe	Greece	South-eastern Europe	spring (April - May)				1	1								Apis mellifera macedonica	2008	27						42C, 12 minutes	2015	Goras, G., Tananaki, C. H., Gounari, S., Dimou, M., Lazaridou, E., Karazafiris, E., ... & Thrasyvoulou, A. (2015). Hyperthermia-a non-chemical control strategy against varroa. Journal of the Hellenic Veterinary Medical Society, 66(4), 249-256.
Biosecurity measures	Varroosis	Biotechnical methods	Hyperthermia	Varroa infestation levels	reduction	positive	100	Europe	Greece	South-eastern Europe	spring (April - May)													Apis mellifera macedonica	2008	27						42C, 480 minutes	2015	Goras, G., Tananaki, C. H., Gounari, S., Dimou, M., Lazaridou, E., Karazafiris, E., ... & Thrasyvoulou, A. (2015). Hyperthermia-a non-chemical control strategy against varroa. Journal of the Hellenic Veterinary Medical Society, 66(4), 249-256.
Biosecurity measures	Varroosis	Biotechnical methods	Hyperthermia	Brood mortality	increase	negative		Europe	Greece	South-eastern Europe	spring (April - May)													Apis mellifera macedonica	2008	27						42C, >2 hours	2015	Goras, G., Tananaki, C. H., Gounari, S., Dimou, M., Lazaridou, E., Karazafiris, E., ... & Thrasyvoulou, A. (2015). Hyperthermia-a non-chemical control strategy against varroa. Journal of the Hellenic Veterinary Medical Society, 66(4), 249-256.
Biosecurity measures	Varroosis	"Soft" acaricides	Oxalic acid	Varroa infestation levels	reduction	positive moderate	65.3	Europe	Greece	South-eastern Europe	October-November										1	1		Apis mellifera macedonica	2004	24			Trickling	0.042	3		2007	Bacandritsos, N., Papanastasiou, I., Saitanis, C., Nanetti, A., & Roinioti, E. (2007). Efficacy of repeated trickle applications of oxalic acid in syrup for varroosis control in Apis mellifera: Influence of meteorological conditions and presence of brood. Veterinary parasitology, 148(2), 174-178.
Biosecurity measures	Varroosis	"Soft" acaricides	Oxalic acid	Varroa infestation levels	reduction	positive moderate	77.3	Europe	Greece	South-eastern Europe	December												1	Apis mellifera macedonica	2004	24			Trickling	0.042	1		2007	Bacandritsos, N., Papanastasiou, I., Saitanis, C., Nanetti, A., & Roinioti, E. (2007). Efficacy of repeated trickle applications of oxalic acid in syrup for varroosis control in Apis mellifera: Influence of meteorological conditions and presence of brood. Veterinary parasitology, 148(2), 174-178.
Biosecurity measures	Varroosis	"Soft" acaricides	Oxalic acid	Adverse effects on colony	no effect	positive		Europe	Greece	South-eastern Europe	October-December										1	1	1	Apis mellifera macedonica	2004	24			Trickling	0.042	4		2007	Bacandritsos, N., Papanastasiou, I., Saitanis, C., Nanetti, A., & Roinioti, E. (2007). Efficacy of repeated trickle applications of oxalic acid in syrup for varroosis control in Apis mellifera: Influence of meteorological conditions and presence of brood. Veterinary parasitology, 148(2), 174-178.
Biosecurity measures	Varroosis	"Hard" acaricides	Tau-fluvalinate	Varroa infestation levels	reduction	positive		North America	Canada		spring (May-June)					1	1							Apis mellifera ssp.	1994-1995	123		Apistan	Strips		42 days	2	2006	Currie, R. W., & Gatien, P. (2006). Timing acaricide treatments to prevent Varroa destructor (Acari: Varroidae) from causing economic damage to honey bee colonies. The Canadian Entomologist, 138(2), 238-252.
Biosecurity measures	Varroosis	"Hard" acaricides	Coumaphos	Varroa infestation levels	reduction	positive		North America	Canada		spring (May-June)					1	1							Apis mellifera ssp.	1994-1995	123		Perizin	Pour-on		2 / 2 weeks		2006	Currie, R. W., & Gatien, P. (2006). Timing acaricide treatments to prevent Varroa destructor (Acari: Varroidae) from causing economic damage to honey bee colonies. The Canadian Entomologist, 138(2), 238-252.
Biosecurity measures	Varroosis	"Soft" acaricides	Formic acid	Varroa infestation levels	reduction	positive		North America	Canada		spring (May-June)					1	1							Apis mellifera ssp.	1994-1995	123			Pour-on	0.65	4 / 16-40 days		2006	Currie, R. W., & Gatien, P. (2006). Timing acaricide treatments to prevent Varroa destructor (Acari: Varroidae) from causing economic damage to honey bee colonies. The Canadian Entomologist, 138(2), 238-252.
Biosecurity measures	Varroosis	"Hard" acaricides	Tau-fluvalinate	Varroa infestation levels	reduction	positive		North America	Canada		autumn (September-October)									1	1			Apis mellifera ssp.	1994-1995	123		Apistan	Strips		42 days	2	2006	Currie, R. W., & Gatien, P. (2006). Timing acaricide treatments to prevent Varroa destructor (Acari: Varroidae) from causing economic damage to honey bee colonies. The Canadian Entomologist, 138(2), 238-252.
Biosecurity measures	Varroosis	"Hard" acaricides	Coumaphos	Varroa infestation levels	reduction	positive moderate		North America	Canada		autumn (September-October)									1	1			Apis mellifera ssp.	1994-1995	123		Perizin	Pour-on		2 / 2 weeks		2006	Currie, R. W., & Gatien, P. (2006). Timing acaricide treatments to prevent Varroa destructor (Acari: Varroidae) from causing economic damage to honey bee colonies. The Canadian Entomologist, 138(2), 238-252.
Biosecurity measures	Varroosis	"Soft" acaricides	Formic acid	Varroa infestation levels	reduction	positive low		North America	Canada		autumn (September-October)									1	1			Apis mellifera ssp.	1994-1995	123			Pour-on	0.65	4 / 16-40 days		2006	Currie, R. W., & Gatien, P. (2006). Timing acaricide treatments to prevent Varroa destructor (Acari: Varroidae) from causing economic damage to honey bee colonies. The Canadian Entomologist, 138(2), 238-252.
Biosecurity measures	Varroosis	"Hard" acaricides	Tau-fluvalinate	Honey yields	increase	positive		North America	Canada		spring (May-June)					1	1							Apis mellifera ssp.	1994-1995	123		Apistan	Strips		42 days	2	2006	Currie, R. W., & Gatien, P. (2006). Timing acaricide treatments to prevent Varroa destructor (Acari: Varroidae) from causing economic damage to honey bee colonies. The Canadian Entomologist, 138(2), 238-252.
Biosecurity measures	Varroosis	"Hard" acaricides	Coumaphos	Honey yields	increase	positive		North America	Canada		spring (May-June)					1	1							Apis mellifera ssp.	1994-1995	123		Perizin	Strips		2 / 2 weeks		2006	Currie, R. W., & Gatien, P. (2006). Timing acaricide treatments to prevent Varroa destructor (Acari: Varroidae) from causing economic damage to honey bee colonies. The Canadian Entomologist, 138(2), 238-252.
Biosecurity measures	Varroosis	"Soft" acaricides	Formic acid	Honey yields	increase	positive		North America	Canada		spring (May-June)					1	1							Apis mellifera ssp.	1994-1995	123			Pour-on	0.65	4 / 16-40 days		2006	Currie, R. W., & Gatien, P. (2006). Timing acaricide treatments to prevent Varroa destructor (Acari: Varroidae) from causing economic damage to honey bee colonies. The Canadian Entomologist, 138(2), 238-252.
Biosecurity measures	Varroosis	Colony management	Apply miticides when above 2.0 mites/100 bees	Honey yields	increase	positive		North America	Canada		spring (May-June)					1	1							Apis mellifera ssp.	1994-1995	123							2006	Currie, R. W., & Gatien, P. (2006). Timing acaricide treatments to prevent Varroa destructor (Acari: Varroidae) from causing economic damage to honey bee colonies. The Canadian Entomologist, 138(2), 238-252.
Biosecurity measures	Varroosis	Colony management	Apply miticides when above 4.0 mites/100 bees	Winter losses	reduction	positive		North America	Canada		autumn (September-October)									1	1			Apis mellifera ssp.	1994-1995	123							2006	Currie, R. W., & Gatien, P. (2006). Timing acaricide treatments to prevent Varroa destructor (Acari: Varroidae) from causing economic damage to honey bee colonies. The Canadian Entomologist, 138(2), 238-252.
Biosecurity measures	Varroosis	"Soft" acaricides	Formic acid	Varroa infestation levels	reduction	positive	92	South America	Argentina		autumn (March-April)			1	1									Apis mellifera ssp.	1999	20		BeeVar	Gel	0.68	2 / 30 days		2001	Eguaras, M., Del Hoyo, M., Palacio, M. A., Ruffinengo, S., & Bedascarrasbure, E. L. (2001). A new product with formic acid for Varroa jacobsoni Oud. control in Argentina. I. Efficacy. Journal of Veterinary Medicine, Series B, 48(1), 11-14.
Biosecurity measures	Varroosis	"Soft" acaricides	Formic acid	Adverse effects on colony	no effect	positive		South America	Argentina		autumn (March-April)			1	1									Apis mellifera ssp.	1999	20		BeeVar	Gel	0.68	3 / 30 days		2001	Eguaras, M., Del Hoyo, M., Palacio, M. A., Ruffinengo, S., & Bedascarrasbure, E. L. (2001). A new product with formic acid for Varroa jacobsoni Oud. control in Argentina. I. Efficacy. Journal of Veterinary Medicine, Series B, 48(1), 11-14.
Biosecurity measures	Varroosis	"Soft" acaricides	Oxalic acid	Varroa infestation levels	reduction	positive	>90	Europe	Switzerland	Central Europe	winter (November-December)											1	1	Apis mellifera ssp.	1999	200			Trickling	3,0-4,5%	1	5ml per bee space	2002	Charriére, J. D., & Imdorf, A. (2002). Oxalic acid treatment by trickling against Varroa destructor: recommendations for use in central Europe and under temperate climate conditions. Bee world, 83(2), 51-60.
Biosecurity measures	Varroosis	"Soft" acaricides	Formic acid	Varroa infestation levels	reduction	positive moderate	73	North America	Mexico		June-July						1	1						Apis mellifera ssp.	2004	15			Gel	0.85		200ml	2010	Avila-Ramos, F., Otero-Colina, G., Sánchez-Arroyo, H., Santillán-Galicia, M. T., & Tecante, A. (2010). A gel formulation of formic acid for control of Varroa destructor. In Trends in Acarology: Proceedings of the 12th International Congress (pp. 545-549). Springer Netherlands.
Biosecurity measures	Varroosis	"Hard" acaricides	Tau-fluvalinate	Varroa infestation levels	reduction	positive	>90	North America	Mexico		June-July						1	1						Apis mellifera ssp.	2004	15		Apistan	Strips				2010	Avila-Ramos, F., Otero-Colina, G., Sánchez-Arroyo, H., Santillán-Galicia, M. T., & Tecante, A. (2010). A gel formulation of formic acid for control of Varroa destructor. In Trends in Acarology: Proceedings of the 12th International Congress (pp. 545-549). Springer Netherlands.
Biosecurity measures	Varroosis	Biotechnical methods	Drone brood removal	Varroa infestation levels	reduction	positive moderate	>50	Europe	Switzerland	Central Europe	March - July			1	1	1	1	1						Apis mellifera ssp.	1993-1994	20							2003	Charrière, J. D., Imdorf, A., Bachofen, B., & Tschan, A. (2003). The removal of capped drone brood: an effective means of reducing the infestation of varroa in honey bee colonies. Bee World, 84(3), 117-124.
Biosecurity measures	Varroosis	Biotechnical methods	Drone brood removal	Colony strength	no effect	no impact	>51	Europe	Switzerland	Central Europe	March - July			1	1	1	1	1						Apis mellifera ssp.	1993-1994	20							2003	Charrière, J. D., Imdorf, A., Bachofen, B., & Tschan, A. (2003). The removal of capped drone brood: an effective means of reducing the infestation of varroa in honey bee colonies. Bee World, 84(3), 117-124.
Biosecurity measures	Varroosis	Biotechnical methods	Drone brood removal	Honey yields	no effect	no impact	>52	Europe	Switzerland	Central Europe	March - July			1	1	1	1	1						Apis mellifera ssp.	1993-1994	20							2003	Charrière, J. D., Imdorf, A., Bachofen, B., & Tschan, A. (2003). The removal of capped drone brood: an effective means of reducing the infestation of varroa in honey bee colonies. Bee World, 84(3), 117-124.
Biosecurity measures	Varroosis	Biotechnical methods	Small cell foundation	Varroa infestation levels	no effect	no impact		Europe	Ireland	Western Europe	April - September				1	1	1	1	1	1				Apis mellifera mellifera	2007	6	4,9 mm (vs. 5,4mm)						2010	Coffey, M. F., Breen, J., Brown, M. J., & McMullan, J. B. (2010). Brood-cell size has no influence on the population dynamics of Varroa destructor mites in the native western honey bee, Apis mellifera mellifera. Apidologie, 41(5), 522-530.
Biosecurity measures	Varroosis	"Soft" acaricides	Formic acid	Varroa infestation levels	reduction	positive low	9.4 - 29.3	North America	Canada		summer (June-July)						1	1						Apis mellifera ssp.	1998, 2000	69			Evaporation	0.65	30 days	200ml	2004	Ostermann, D. J., & Currie, R. W. (2004). Effect of formic acid formulations on honey bee (Hymenoptera: Apidae) colonies and influence of colony and ambient conditions on formic acid concentration in the hive. Journal of economic Entomology, 97(5), 1500-1508.
Biosecurity measures	Varroosis	"Soft" acaricides	Oxalic acid	Varroa infestation levels	reduction	positive moderate	76.44	Europe	Estonia	Northern Europe	autumn (September)									1				Apis mellifera ssp.	2006	13			Spraying	0.003	1	25ml per comb	2010	Toomemaa, K., Martin, A. J., & Williams, I. H. (2010). The effect of different concentrations of oxalic acid in aqueous and sucrose solution on Varroa mites and honey bees. Apidologie, 41(6), 643-653.
Biosecurity measures	Varroosis	"Soft" acaricides	Oxalic acid	Varroa infestation levels	reduction	positive	92.94	Europe	Estonia	Northern Europe	autumn (September)									1				Apis mellifera ssp.	2005	40			Spraying	0.005	2023-02-01	25ml per comb	2010	Toomemaa, K., Martin, A. J., & Williams, I. H. (2010). The effect of different concentrations of oxalic acid in aqueous and sucrose solution on Varroa mites and honey bees. Apidologie, 41(6), 643-653.
Biosecurity measures	Varroosis	Biotechnical methods + "soft" acaricides	Queen caging + oxalic acid	Varroa infestation levels	reduction	positive	99.01-99.42	Europe	Estonia	Northern Europe	spring (April-May)				1	1								Apis mellifera ssp.	2003-2004	30			Spraying	0.005	4-5 / 15 days	25ml per comb	2010	Toomemaa, K., Martin, A. J., & Williams, I. H. (2010). The effect of different concentrations of oxalic acid in aqueous and sucrose solution on Varroa mites and honey bees. Apidologie, 41(6), 643-653.
Biosecurity measures	Varroosis	"Soft" acaricides	Formic acid	Varroa infestation levels	reduction	positive	96	Europe	Netherlands	Western Europe	August - October								1	1	1			Apis mellifera ssp.	2022	30		Formic Pro	Strips		36 days	2	2023	Hendriksma, H. P., Cornelissen, B., & Panziera, D. (2023). Liquid and solid matrix formic acid treatment comparison against Varroa mites in honey bee colonies. Journal of Apicultural Research, 1-3.
Biosecurity measures	Varroosis	"Soft" acaricides	Formic acid	Varroa infestation levels	reduction	positive	95.4	Europe	Netherlands	Western Europe	August - October								1	1	1			Apis mellifera ssp.	2022	30		Formivar 60, Liebig dispenser	Evaporation	0.6	36 days	220ml	2023	Hendriksma, H. P., Cornelissen, B., & Panziera, D. (2023). Liquid and solid matrix formic acid treatment comparison against Varroa mites in honey bee colonies. Journal of Apicultural Research, 1-3.
Biosecurity measures	Varroosis	"Soft" acaricides	Formic acid	Brood rearing	reduction	negative		Europe	Netherlands	Western Europe	August - October								1	1	1			Apis mellifera ssp.	2022	30		Formic Pro	Strips		36 days	2	2023	Hendriksma, H. P., Cornelissen, B., & Panziera, D. (2023). Liquid and solid matrix formic acid treatment comparison against Varroa mites in honey bee colonies. Journal of Apicultural Research, 1-3.
Biosecurity measures	Varroosis	"Soft" acaricides	Formic acid	Brood rearing	reduction	negative		Europe	Netherlands	Western Europe	August - October								1	1	1			Apis mellifera ssp.	2022	30		Formivar 60, Liebig dispenser	Evaporation	0.6	36 days	220ml	2023	Hendriksma, H. P., Cornelissen, B., & Panziera, D. (2023). Liquid and solid matrix formic acid treatment comparison against Varroa mites in honey bee colonies. Journal of Apicultural Research, 1-3.
Biosecurity measures	Varroosis	"Soft" acaricides	Formic acid	Adverse effects on colony	increase	negative		Europe	Netherlands	Western Europe	August - October								1	1	1			Apis mellifera ssp.	2022	30		Formic Pro	Strips		36 days	2	2023	Hendriksma, H. P., Cornelissen, B., & Panziera, D. (2023). Liquid and solid matrix formic acid treatment comparison against Varroa mites in honey bee colonies. Journal of Apicultural Research, 1-3.
Biosecurity measures	Varroosis	"Soft" acaricides	Formic acid	Adverse effects on colony	increase	negative		Europe	Netherlands	Western Europe	August - October								1	1	1			Apis mellifera ssp.	2022	30		Formivar 60, Liebig dispenser	Evaporation	0.6	36 days	220ml	2023	Hendriksma, H. P., Cornelissen, B., & Panziera, D. (2023). Liquid and solid matrix formic acid treatment comparison against Varroa mites in honey bee colonies. Journal of Apicultural Research, 1-3.
Biosecurity measures	AFB	Biotechnical methods + antibiotics	Partial shook swarm + oxytetracycline	Complete recovery	increase	positive moderate	78	Europe	Italy	Southern Europe	spring			1	1	1								Apis mellifera ssp.	2016 - 2018	30			Feeding in sugar syrup			2,88g	2023	Mosca, M., Bubnic, J., Giannetti, L., Fortugno, L., Pietropaoli, M., Manara, V., ... & Formato, G. (2023). Adoption of Partial Shook Swarm in the Integrated Control of American and European Foulbrood of Honey Bee (Apis mellifera L.). Agriculture, 13(2), 363.
Biosecurity measures	AFB	Biotechnical methods	Shook swarm	Complete recovery	increase	positive		North America	Canada		spring (June)						1							Apis mellifera ssp.	2005-2006	15	shaken onto drawn comb, transient AFB, complete recovery in 3 months						2008	Pernal, S. F., Albright, R. L., & Melathopoulos, A. P. (2008). Evaluation of the shaking technique for the economic management of American foulbrood disease of honey bees (Hymenoptera: Apidae). Journal of economic entomology, 101(4), 1095-1104.
Biosecurity measures	AFB	Biotechnical methods	Shook swarm	Honey yields	increase	positive		North America	Canada		spring (June)						1							Apis mellifera ssp.	2005-2006	15	shaken onto drawn comb						2008	Pernal, S. F., Albright, R. L., & Melathopoulos, A. P. (2008). Evaluation of the shaking technique for the economic management of American foulbrood disease of honey bees (Hymenoptera: Apidae). Journal of economic entomology, 101(4), 1095-1104.
Biosecurity measures	AFB	Biotechnical methods	Shook swarm	Complete recovery	increase	positive		North America	Canada		spring (June)						1							Apis mellifera ssp.	2005-2006	15	shaken onto foundation						2008	Pernal, S. F., Albright, R. L., & Melathopoulos, A. P. (2008). Evaluation of the shaking technique for the economic management of American foulbrood disease of honey bees (Hymenoptera: Apidae). Journal of economic entomology, 101(4), 1095-1104.
Biosecurity measures	AFB	Antibiotics	Oxytetracycline	Brood mortality	no effect	positive		Europe	Italy	Southern Europe	summer (July)							1						Apis mellifera ssp.	2020	18							2022	Michela, M., Luigi, G., Alessia, F., Manuela, I., Marcella, M., Marco, P., ... & Salvatore, M. (2022). Impact of Oxytetracycline on Apis mellifera Colonies: Preliminary Results on Residues and Antibiotic Resistance.
Biosecurity measures	AFB	Antibiotics	Oxytetracycline	Residues in honey	increase	negative		Europe	Italy	Southern Europe	summer (July)							1						Apis mellifera ssp.	2020	18							2022	Michela, M., Luigi, G., Alessia, F., Manuela, I., Marcella, M., Marco, P., ... & Salvatore, M. (2022). Impact of Oxytetracycline on Apis mellifera Colonies: Preliminary Results on Residues and Antibiotic Resistance.
Biosecurity measures	AFB	Antibiotics	Oxytetracycline	Adult bees mortality	no effect	positive		Europe	Italy	Southern Europe	summer (July)							1						Apis mellifera ssp.	2020	18							2022	Michela, M., Luigi, G., Alessia, F., Manuela, I., Marcella, M., Marco, P., ... & Salvatore, M. (2022). Impact of Oxytetracycline on Apis mellifera Colonies: Preliminary Results on Residues and Antibiotic Resistance.
Biosecurity measures	AFB	Biotechnical methods	Shook swarm	Clinical recovery	increase	positive		South America	Argentina		na													Apis mellifera ligustica	na	18	into a new hive						2001	Del Hoyo, M. L., Basualdo, M., Lorenzo, A., Palacio, M. A., Rodriguez, E. M., & Bedascarrasbure, E. (2001). Effect of shaking honey bee colonies affected by American foulbrood on Paenibacillus larvae larvae spore loads. Journal of Apicultural Research, 40(2), 65-69.
Biosecurity measures	AFB	Biotechnical methods	Shook swarm	Number of spores in bees	reduction	positive		South America	Argentina		na													Apis mellifera ligustica	na	18	into a new hive						2001	Del Hoyo, M. L., Basualdo, M., Lorenzo, A., Palacio, M. A., Rodriguez, E. M., & Bedascarrasbure, E. (2001). Effect of shaking honey bee colonies affected by American foulbrood on Paenibacillus larvae larvae spore loads. Journal of Apicultural Research, 40(2), 65-69.
Biosecurity measures	AFB	Biotechnical methods	Shook swarm	Number of spores in honey	reduction	positive		South America	Argentina		na													Apis mellifera ligustica	na	18	into a new hive						2001	Del Hoyo, M. L., Basualdo, M., Lorenzo, A., Palacio, M. A., Rodriguez, E. M., & Bedascarrasbure, E. (2001). Effect of shaking honey bee colonies affected by American foulbrood on Paenibacillus larvae larvae spore loads. Journal of Apicultural Research, 40(2), 65-69.
Biosecurity measures	AFB	Biotechnical methods	Shook swarm	Clinical recovery	increase	positive		South America	Argentina		na													Apis mellifera ligustica	na	18	in front of a new hive						2001	Del Hoyo, M. L., Basualdo, M., Lorenzo, A., Palacio, M. A., Rodriguez, E. M., & Bedascarrasbure, E. (2001). Effect of shaking honey bee colonies affected by American foulbrood on Paenibacillus larvae larvae spore loads. Journal of Apicultural Research, 40(2), 65-69.
Biosecurity measures	AFB	Biotechnical methods	Shook swarm	Number of spores in bees	reduction	positive		South America	Argentina		na													Apis mellifera ligustica	na	18	in front of a new hive						2001	Del Hoyo, M. L., Basualdo, M., Lorenzo, A., Palacio, M. A., Rodriguez, E. M., & Bedascarrasbure, E. (2001). Effect of shaking honey bee colonies affected by American foulbrood on Paenibacillus larvae larvae spore loads. Journal of Apicultural Research, 40(2), 65-69.
Biosecurity measures	AFB	Biotechnical methods	Shook swarm	Number of spores in honey	reduction	positive		South America	Argentina		na													Apis mellifera ligustica	na	18	in front of a new hive						2001	Del Hoyo, M. L., Basualdo, M., Lorenzo, A., Palacio, M. A., Rodriguez, E. M., & Bedascarrasbure, E. (2001). Effect of shaking honey bee colonies affected by American foulbrood on Paenibacillus larvae larvae spore loads. Journal of Apicultural Research, 40(2), 65-69.
Biosecurity measures	AFB	Stamping-out	Burning of clinically infected colonies	Complete sanitation	increase	positive		Europe	Sweden	Northern Europe	whole year	1	1	1	1	1	1	1	1	1	1	1	1	Apis mellifera ssp.	2012-2016								2019	Locke, B., Low, M., & Forsgren, E. (2019). An integrated management strategy to prevent outbreaks and eliminate infection pressure of American foulbrood disease in a commercial beekeeping operation. Preventive veterinary medicine, 167, 48-52.
Biosecurity measures	AFB	Laboratory testing	Cultivation tests from adult bees	Early detection of sub-clinically infected colonies	increase	positive		Europe	Sweden	Northern Europe	winter	1	1									1	1	Apis mellifera ssp.	2012-2016								2019	Locke, B., Low, M., & Forsgren, E. (2019). An integrated management strategy to prevent outbreaks and eliminate infection pressure of American foulbrood disease in a commercial beekeeping operation. Preventive veterinary medicine, 167, 48-52.
Biosecurity measures	AFB	Biotechnical methods	Shook swarm	Number of spores in bees	reduction	positive		Europe	Sweden	Northern Europe	spring		1	1	1	1	1							Apis mellifera ssp.	2012-2016		sub-clinically infected colonies						2019	Locke, B., Low, M., & Forsgren, E. (2019). An integrated management strategy to prevent outbreaks and eliminate infection pressure of American foulbrood disease in a commercial beekeeping operation. Preventive veterinary medicine, 167, 48-52.
Biosecurity measures	AFB	Vaccination	Oral vaccination of queen	AFB resistant larvae	increase	positive	29	Europe	Austria	Central Europe	na													Apis mellifera carnica		46							2022	Dickel, F., Bos, N. M. P., Hughes, H., Martín-Hernández, R., Higes, M., Kleiser, A., & Freitak, D. (2022). The oral vaccination with Paenibacillus larvae bacterin can decrease susceptibility to American Foulbrood infection in honey bees—A safety and efficacy study. Frontiers in Veterinary Science, 9.
Biosecurity measures	AFB	Vaccination	Oral vaccination of queen	AFB resistant larvae	increase	positive	50	Europe	Spain	Southern Europe	na													Apis mellifera iberica		5							2022	Dickel, F., Bos, N. M. P., Hughes, H., Martín-Hernández, R., Higes, M., Kleiser, A., & Freitak, D. (2022). The oral vaccination with Paenibacillus larvae bacterin can decrease susceptibility to American Foulbrood infection in honey bees—A safety and efficacy study. Frontiers in Veterinary Science, 9.
Biosecurity measures	AFB	Stamping-out	Burning of clinically infected colonies	Complete sanitation	increase	positive		Europe	Bulgaria	South-eastern Europe	whole year	1	1	1	1	1	1	1	1	1	1	1	1	Apis mellifera ssp.	2003-2004	119							2006	Parvanov, P., Rusenova, N., & Dimov, D. (2006). Control of American foulbrood disease without antibiotic use. Uludağ Arıcılık Dergisi, 6(3), 97-103.
Biosecurity measures	AFB	Laboratory testing	Cultivation tests from adult bees	Early detection of sub-clinically infected colonies	increase	positive		Europe	Bulgaria	South-eastern Europe	whole year	1	1	1	1	1	1	1	1	1	1	1	1	Apis mellifera ssp.	2003-2004	119							2006	Parvanov, P., Rusenova, N., & Dimov, D. (2006). Control of American foulbrood disease without antibiotic use. Uludağ Arıcılık Dergisi, 6(3), 97-103.
Biosecurity measures	AFB	Biotechnical methods	Shook swarm	Number of spores in bees	reduction	positive		Europe	Bulgaria	South-eastern Europe	spring		1	1	1	1	1							Apis mellifera ssp.	2003-2004	119	sub-clinically infected colonies						2006	Parvanov, P., Rusenova, N., & Dimov, D. (2006). Control of American foulbrood disease without antibiotic use. Uludağ Arıcılık Dergisi, 6(3), 97-103.
Biosecurity measures	AFB	Laboratory testing	Cultivation tests from honey	AFB-free confirmation	increase	positive		Europe	Bulgaria	South-eastern Europe	whole year	1	1	1	1	1	1	1	1	1	1	1	1	Apis mellifera ssp.	2003-2004	119							2006	Parvanov, P., Rusenova, N., & Dimov, D. (2006). Control of American foulbrood disease without antibiotic use. Uludağ Arıcılık Dergisi, 6(3), 97-103.
Biosecurity measures	AFB	Antibiotics	Tylosin	Clinical recovery	increase	positive	100	Africa	Egypt		spring				1	1	1							Apis mellifera carnica	2008	44			Sprinkling in sugar powder		3 / 3 weeks	200mg	2013	Kamel, A. A., Moustafa, A. A., & Nafea, E. A. (2013). Propolis as a natural antibiotic to control American foulbrood disease in honey bee colonies. Afr. J. Agric. Res, 8(23), 3047-3062.
Biosecurity measures	AFB	Organic agents	Propolis	Clinical recovery	increase	positive moderate	40.66-69.13	Africa	Egypt		spring				1	1	1							Apis mellifera carnica	2008	44	Chinese propolis, ethanolic extract		Feeding in sugar syrup	0,025%, 0,05% and 0,1%	3 weeks		2013	Kamel, A. A., Moustafa, A. A., & Nafea, E. A. (2013). Propolis as a natural antibiotic to control American foulbrood disease in honey bee colonies. Afr. J. Agric. Res, 8(23), 3047-3062.
Biosecurity measures	AFB	Organic agents	Propolis	Clinical recovery	increase	positive	91.47-100	Africa	Egypt		spring				1	1	1							Apis mellifera carnica	2008	44	Egyptian propolis, ethanolic extract		Feeding in sugar syrup	0,025%, 0,05% and 0,1%	4 weeks		2013	Kamel, A. A., Moustafa, A. A., & Nafea, E. A. (2013). Propolis as a natural antibiotic to control American foulbrood disease in honey bee colonies. Afr. J. Agric. Res, 8(23), 3047-3062.
Biosecurity measures	AFB	Organic agents	Propolis	Clinical recovery	increase	positive moderate	57.29-87.95	Africa	Egypt		spring				1	1	1							Apis mellifera carnica	2008	44	old wax comb propolis, ethanolic extract		Feeding in sugar syrup	0,025%, 0,05% and 0,1%	5 weeks		2013	Kamel, A. A., Moustafa, A. A., & Nafea, E. A. (2013). Propolis as a natural antibiotic to control American foulbrood disease in honey bee colonies. Afr. J. Agric. Res, 8(23), 3047-3062.
Biosecurity measures	AFB	Biotechnical methods	Shook swarm	Number of spores in bees	reduction	positive		Asia	Pakistan		April				1									Apis mellifera ssp.	2006	24							2010	Munawar, M. S., Raja, S., Waghchoure, E. S., & Barkat, M. (2010). Controlling American Foulbrood in honeybees by shook swarm method. Pakistan J. Agric. Res. Vol, 23(1-2).
Biosecurity measures	AFB	Biotechnical methods	Shook swarm	Number of spores in honey	reduction	positive		Asia	Pakistan		April				1									Apis mellifera ssp.	2006	24							2010	Munawar, M. S., Raja, S., Waghchoure, E. S., & Barkat, M. (2010). Controlling American Foulbrood in honeybees by shook swarm method. Pakistan J. Agric. Res. Vol, 23(1-2).
Biosecurity measures	AFB	Biotechnical methods	Shook swarm	Recurrence	reduction	positive		Asia	Pakistan		April				1									Apis mellifera ssp.	2006	24							2010	Munawar, M. S., Raja, S., Waghchoure, E. S., & Barkat, M. (2010). Controlling American Foulbrood in honeybees by shook swarm method. Pakistan J. Agric. Res. Vol, 23(1-2).
Biosecurity measures	AFB	Biotechnical methods	Shook swarm	Number of spores in honey	reduction	positive	99.95	Europe	Denmark	Northern Europe	early summer					1	1							Apis mellifera ligustica	1998-1999	15							2003	Hansen, H., & Brødsgaard, C. J. (2003). Control of American foulbrood by the shaking method. Apiacta, 38, 140-145.
Biosecurity measures	AFB	Biotechnical methods	Shook swarm	Complete recovery	increase	positive		Europe	Denmark	Northern Europe	early summer					1	1							Apis mellifera ligustica	1998-1999	15							2003	Hansen, H., & Brødsgaard, C. J. (2003). Control of American foulbrood by the shaking method. Apiacta, 38, 140-145.
Biosecurity measures	AFB	Organic agents	Essential oils	Clinical recovery	reduction	negative		South America	Argentina		March-October			1	1	1	1	1	1	1	1			Apis mellifera ligustica	1995-2000	na							2003	Albo, G. N., Henning, C., Ringuelet, J., Reynaldi, F. J., De Giusti, M. R., & Alippi, A. M. (2003). Evaluation of some essential oils for the control and prevention of American Foulbrood disease in honey bees. Apidologie, 34(5), 417-427.
Biosecurity measures	AFB	Antibiotics	Tylosin	Clinical recovery	increase	positive		South America	Argentina		March-October			1	1	1	1	1	1	1	1			Apis mellifera ligustica	1995-2000	na							2003	Albo, G. N., Henning, C., Ringuelet, J., Reynaldi, F. J., De Giusti, M. R., & Alippi, A. M. (2003). Evaluation of some essential oils for the control and prevention of American Foulbrood disease in honey bees. Apidologie, 34(5), 417-427.
Biosecurity measures	AFB	Antibiotics	Oxytetracycline	Clinical recovery	increase	positive		Africa	Egypt		March-June			1	1	1	1							Apis mellifera ligustica	2012	95					4 / 4 weeks	0,75g	2014	Wafeek Zidan, E. (2014). EVALUATION EFFICACY OF CERTAIN ANTIBIOTICS AND ESSENTIAL OILS FOR CONTROLLING THE AMERICAN FOULBROOD DISEASE IN HONEYBEE COLONIES Apis mellifera L. Fayoum Journal of Agricultural Research and Development, 28(1), 1-10.
Biosecurity measures	AFB	Antibiotics	Tylosin	Clinical recovery	increase	positive		Africa	Egypt		March-June			1	1	1	1							Apis mellifera ligustica	2012	95					4 / 4 weeks	0,25g	2014	Wafeek Zidan, E. (2014). EVALUATION EFFICACY OF CERTAIN ANTIBIOTICS AND ESSENTIAL OILS FOR CONTROLLING THE AMERICAN FOULBROOD DISEASE IN HONEYBEE COLONIES Apis mellifera L. Fayoum Journal of Agricultural Research and Development, 28(1), 1-10.
Biosecurity measures	AFB	Organic agents	Essential oils	Clinical recovery	increase	positive moderate		Africa	Egypt		March-June			1	1	1	1							Apis mellifera ligustica	2012	95					4 / 4 weeks	1ml	2014	Wafeek Zidan, E. (2014). EVALUATION EFFICACY OF CERTAIN ANTIBIOTICS AND ESSENTIAL OILS FOR CONTROLLING THE AMERICAN FOULBROOD DISEASE IN HONEYBEE COLONIES Apis mellifera L. Fayoum Journal of Agricultural Research and Development, 28(1), 1-10.
Biosecurity measures	AFB	Antibiotics	Oxytetracycline	Recurrence	reduction	positive		Africa	Egypt		March-June			1	1	1	1							Apis mellifera ligustica	2012	95					4 / 4 weeks	0,75g	2014	Wafeek Zidan, E. (2014). EVALUATION EFFICACY OF CERTAIN ANTIBIOTICS AND ESSENTIAL OILS FOR CONTROLLING THE AMERICAN FOULBROOD DISEASE IN HONEYBEE COLONIES Apis mellifera L. Fayoum Journal of Agricultural Research and Development, 28(1), 1-10.
Biosecurity measures	AFB	Antibiotics	Tylosin	Recurrence	reduction	positive		Africa	Egypt		March-June			1	1	1	1							Apis mellifera ligustica	2012	95					4 / 4 weeks	0,25g	2014	Wafeek Zidan, E. (2014). EVALUATION EFFICACY OF CERTAIN ANTIBIOTICS AND ESSENTIAL OILS FOR CONTROLLING THE AMERICAN FOULBROOD DISEASE IN HONEYBEE COLONIES Apis mellifera L. Fayoum Journal of Agricultural Research and Development, 28(1), 1-10.
Biosecurity measures	AFB	Organic agents	Essential oils	Recurrence	reduction	positive moderate		Africa	Egypt		March-June			1	1	1	1							Apis mellifera ligustica	2012	95					4 / 4 weeks	1ml	2014	Wafeek Zidan, E. (2014). EVALUATION EFFICACY OF CERTAIN ANTIBIOTICS AND ESSENTIAL OILS FOR CONTROLLING THE AMERICAN FOULBROOD DISEASE IN HONEYBEE COLONIES Apis mellifera L. Fayoum Journal of Agricultural Research and Development, 28(1), 1-10.
Biosecurity measures	AFB	Antibiotics	Oxytetracycline	Honey yields	increase	positive		Africa	Egypt		March-June			1	1	1	1							Apis mellifera ligustica	2012	95					4 / 4 weeks	0,75g	2014	Wafeek Zidan, E. (2014). EVALUATION EFFICACY OF CERTAIN ANTIBIOTICS AND ESSENTIAL OILS FOR CONTROLLING THE AMERICAN FOULBROOD DISEASE IN HONEYBEE COLONIES Apis mellifera L. Fayoum Journal of Agricultural Research and Development, 28(1), 1-10.
Biosecurity measures	AFB	Antibiotics	Tylosin	Honey yields	increase	positive		Africa	Egypt		March-June			1	1	1	1							Apis mellifera ligustica	2012	95					4 / 4 weeks	0,25g	2014	Wafeek Zidan, E. (2014). EVALUATION EFFICACY OF CERTAIN ANTIBIOTICS AND ESSENTIAL OILS FOR CONTROLLING THE AMERICAN FOULBROOD DISEASE IN HONEYBEE COLONIES Apis mellifera L. Fayoum Journal of Agricultural Research and Development, 28(1), 1-10.
Biosecurity measures	AFB	Organic agents	Essential oils	Honey yields	increase	positive moderate		Africa	Egypt		March-June			1	1	1	1							Apis mellifera ligustica	2012	95					4 / 4 weeks	1ml	2014	Wafeek Zidan, E. (2014). EVALUATION EFFICACY OF CERTAIN ANTIBIOTICS AND ESSENTIAL OILS FOR CONTROLLING THE AMERICAN FOULBROOD DISEASE IN HONEYBEE COLONIES Apis mellifera L. Fayoum Journal of Agricultural Research and Development, 28(1), 1-10.
Biosecurity measures	AFB	Laboratory testing	Cultivation tests from honey	Test sensitivity	increase	positive moderate		South America	Argentina		spring, autumn			1	1	1					1	1	1	Apis mellifera ssp.	2002-2004	32							2008	Basualdo, M., Figini, E., Torres, J., Tabera, A., Libonatti, C., & Bedascarrasbure, E. (2008). Control of American foulbrood disease in Argentine commercial apiaries through the use of queens selected for hygienic behaviour. Spanish Journal of Agricultural Research, 6(2), 236-240.
Biosecurity measures	AFB	Laboratory testing	Cultivation tests from adult bees	Test sensitivity	increase	positive		South America	Argentina		spring, autumn			1	1	1					1	1	1	Apis mellifera ssp.	2002-2004	32							2008	Basualdo, M., Figini, E., Torres, J., Tabera, A., Libonatti, C., & Bedascarrasbure, E. (2008). Control of American foulbrood disease in Argentine commercial apiaries through the use of queens selected for hygienic behaviour. Spanish Journal of Agricultural Research, 6(2), 236-240.
Biosecurity measures	AFB	Breeding for resistance	Requeening with hygienic queens	Number of spores in bees	reduction	positive		South America	Argentina		spring, autumn			1	1	1					1	1	1	Apis mellifera ssp.	2002-2004	32							2008	Basualdo, M., Figini, E., Torres, J., Tabera, A., Libonatti, C., & Bedascarrasbure, E. (2008). Control of American foulbrood disease in Argentine commercial apiaries through the use of queens selected for hygienic behaviour. Spanish Journal of Agricultural Research, 6(2), 236-240.
Biosecurity measures	AFB	Breeding for resistance	Requeening with hygienic queens	Number of spores in honey	reduction	positive		South America	Argentina		spring, autumn			1	1	1					1	1	1	Apis mellifera ssp.	2002-2004	32							2008	Basualdo, M., Figini, E., Torres, J., Tabera, A., Libonatti, C., & Bedascarrasbure, E. (2008). Control of American foulbrood disease in Argentine commercial apiaries through the use of queens selected for hygienic behaviour. Spanish Journal of Agricultural Research, 6(2), 236-240.
Biosecurity measures	AFB	Antibiotics	Oxytetracycline	Clinical recovery	increase	positive		South America	Argentina		April-May				1	1								Apis mellifera ssp.	2006	15	infected larvae after 24 and 31 days from the beginning of the treatment						2009	Gende, L. B., Maggi, M. D., Damiani, N., Fritz, R., Eguaras, M. J., & Floris, I. (2009). Advances in the apiary control of the honeybee American Foulbrood with Cinnamon (Cinnamomum zeylanicum) essential oil. Bulletin of Insectology, 62(1), 93-97.
Biosecurity measures	AFB	Organic agents	Essential oils	Clinical recovery	increase	positive moderate		South America	Argentina		April-May				1	1								Apis mellifera ssp.	2006	15	infected larvae after 24 and 31 days from the beginning of the treatment						2009	Gende, L. B., Maggi, M. D., Damiani, N., Fritz, R., Eguaras, M. J., & Floris, I. (2009). Advances in the apiary control of the honeybee American Foulbrood with Cinnamon (Cinnamomum zeylanicum) essential oil. Bulletin of Insectology, 62(1), 93-97.
Biosecurity measures	AFB	Breeding for resistance	Hygienic behaviour	Clinical recovery	increase	positive	89	North America	USA		whole year	1	1	1	1	1	1	1	1	1	1	1	1	Apis mellifera ligustica	1998-1999	36							2001	Spivak, M., & Reuter, G. S. (2001). Resistance to American foulbrood disease by honey bee colonies Apis mellifera bred for hygienic behavior. Apidologie, 32(6), 555-565.
Biosecurity measures	AFB	Colony management	Low colony densities	Number of spores in bees	reduction	positive		Europe	Finland	Northern Europe	whole year	1	1	1	1	1	1	1	1	1	1	1	1	Apis mellifera ssp.	na	14	significant effect from 2 km or longer distance						2008	Lindström, A., Korpela, S., & Fries, I. (2008). Horizontal transmission of Paenibacillus larvae spores between honey bee (Apis mellifera) colonies through robbing. Apidologie, 39(5), 515-522.
Biosecurity measures	AFB	Colony management	Low colony densities	Clinical recovery	reduction	positive		Europe	Finland	Northern Europe	whole year	1	1	1	1	1	1	1	1	1	1	1	1	Apis mellifera ssp.	na	14	significant effect from 2 km or longer distance						2008	Lindström, A., Korpela, S., & Fries, I. (2008). Horizontal transmission of Paenibacillus larvae spores between honey bee (Apis mellifera) colonies through robbing. Apidologie, 39(5), 515-522.
Biosecurity measures	AFB	Colony management	Low colony densities	Annual losses	reduction	positive		Europe	Finland	Northern Europe	whole year	1	1	1	1	1	1	1	1	1	1	1	1	Apis mellifera ssp.	na	14	significant effect from 2 km or longer distance						2008	Lindström, A., Korpela, S., & Fries, I. (2008). Horizontal transmission of Paenibacillus larvae spores between honey bee (Apis mellifera) colonies through robbing. Apidologie, 39(5), 515-522.
Biosecurity measures	AFB	Antibiotics	Tylosin	Clinical recovery	increase	positive		North America	USA		summer (June-July)						1	1						Apis mellifera ligustica	2001	16			Sprinkling in sugar powder		3 / 3 weeks	200mg	2002	Elzen, P. J., Westervelt, D., Causey, D., Ellis, J., Hepburn, H. R., & Neumann, P. (2002). Method of application of tylosin, an antibiotic for American foulbrood control, with effects on small hive beetle (Coleoptera: Nitidulidae) populations. Journal of Economic Entomology, 95(6), 1119-1122.
Biosecurity measures	AFB	Antibiotics	Tylosin	Clinical recovery	increase	positive		North America	USA		summer (June-July)						1	1						Apis mellifera ligustica	2001	16			Patty		1	600mg	2002	Elzen, P. J., Westervelt, D., Causey, D., Ellis, J., Hepburn, H. R., & Neumann, P. (2002). Method of application of tylosin, an antibiotic for American foulbrood control, with effects on small hive beetle (Coleoptera: Nitidulidae) populations. Journal of Economic Entomology, 95(6), 1119-1122.
Biosecurity measures	AFB	Antibiotics	Tylosin	Small hive beetle infestation	increase	negative		North America	USA		summer (June-July)						1	1						Apis mellifera ligustica	2001	16			Patty		1	600mg	2002	Elzen, P. J., Westervelt, D., Causey, D., Ellis, J., Hepburn, H. R., & Neumann, P. (2002). Method of application of tylosin, an antibiotic for American foulbrood control, with effects on small hive beetle (Coleoptera: Nitidulidae) populations. Journal of Economic Entomology, 95(6), 1119-1122.
Biosecurity measures	AFB	Antibiotics	Tylosin	Number of adult bees	reduction	negative		North America	USA		summer (June-July)						1	1						Apis mellifera ligustica	2001	16			Patty		1	600mg	2002	Elzen, P. J., Westervelt, D., Causey, D., Ellis, J., Hepburn, H. R., & Neumann, P. (2002). Method of application of tylosin, an antibiotic for American foulbrood control, with effects on small hive beetle (Coleoptera: Nitidulidae) populations. Journal of Economic Entomology, 95(6), 1119-1122.
Biosecurity measures	AFB	Antibiotics	Tylosin	Clinical recovery	increase	positive moderate		North America	USA		summer (June-July)						1	1						Apis mellifera ssp.	2001	50			Sprinkling in sugar powder		3 / 3 weeks	0,1g	2005	Pettis, J. S., & Feldlaufer, M. F. (2005). Efficacy of lincomycin and tylosin in controlling American foulbrood in honey bee colonies. Journal of Apicultural Research, 44(3), 106-108.
Biosecurity measures	AFB	Antibiotics	Tylosin	Clinical recovery	increase	positive		North America	USA		summer (June-July)						1	1						Apis mellifera ssp.	2001	50			Sprinkling in sugar powder		3 / 3 weeks	0,2g	2005	Pettis, J. S., & Feldlaufer, M. F. (2005). Efficacy of lincomycin and tylosin in controlling American foulbrood in honey bee colonies. Journal of Apicultural Research, 44(3), 106-108.
Biosecurity measures	AFB	Antibiotics	Lincomycin	Clinical recovery	increase	positive		North America	USA		summer (June-July)						1	1						Apis mellifera ssp.	2001	50			Sprinkling in sugar powder		3 / 3 weeks	0,1g	2005	Pettis, J. S., & Feldlaufer, M. F. (2005). Efficacy of lincomycin and tylosin in controlling American foulbrood in honey bee colonies. Journal of Apicultural Research, 44(3), 106-108.
Biosecurity measures	AFB	Antibiotics	Lincomycin	Clinical recovery	increase	positive		North America	USA		summer (June-July)						1	1						Apis mellifera ssp.	2001	50			Sprinkling in sugar powder		3 / 3 weeks	0,2g	2005	Pettis, J. S., & Feldlaufer, M. F. (2005). Efficacy of lincomycin and tylosin in controlling American foulbrood in honey bee colonies. Journal of Apicultural Research, 44(3), 106-108.
Biosecurity measures	AFB	Organic agents	Propolis	Number of spores in honey	reduction	positive		South America	Uruguay		autumn (April)				1									Apis mellifera ssp.	2006	30			Feeding in sugar syrup		3 / 3 weeks		2008	Antúnez, K., Harriet, J., Gende, L., Maggi, M., Eguaras, M., & Zunino, P. (2008). Efficacy of natural propolis extract in the control of American Foulbrood. Veterinary Microbiology, 131(3-4), 324-331.
Biosecurity measures	AFB	Antibiotics	Tylosin	Clinical recovery	increase	positive		North America	USA		summer (June-July)						1	1						Apis mellifera ssp.	1991, 1993	95	reccurrence in 3 weeks					100mg	1996	Peng, C. Y. S., Mussen, E., Fong, A., Cheng, P., Wong, G., & Montague, M. A. (1996). Laboratory and Field Studies on the Effects of the Antibiotic Tylosin on Honey BeeApis melliferaL.(Hymenoptera: Apidae) Development and Prevention of American Foulbrood Disease. Journal of invertebrate Pathology, 67(1), 65-71.
Biosecurity measures	AFB	Antibiotics	Tylosin	Clinical recovery	increase	positive		North America	USA		summer (June-July)						1	1						Apis mellifera ssp.	1991, 1993	95	reccurrence in 4 weeks					200mg	1996	Peng, C. Y. S., Mussen, E., Fong, A., Cheng, P., Wong, G., & Montague, M. A. (1996). Laboratory and Field Studies on the Effects of the Antibiotic Tylosin on Honey BeeApis melliferaL.(Hymenoptera: Apidae) Development and Prevention of American Foulbrood Disease. Journal of invertebrate Pathology, 67(1), 65-71.
Biosecurity measures	AFB	Antibiotics	Oxytetracycline	Clinical recovery	increase	positive		North America	USA		summer (June-July)						1	1						Apis mellifera ssp.	1991, 1993	95	reccurrence in 3 weeks					200mg	1996	Peng, C. Y. S., Mussen, E., Fong, A., Cheng, P., Wong, G., & Montague, M. A. (1996). Laboratory and Field Studies on the Effects of the Antibiotic Tylosin on Honey BeeApis melliferaL.(Hymenoptera: Apidae) Development and Prevention of American Foulbrood Disease. Journal of invertebrate Pathology, 67(1), 65-71.
Biosecurity measures	AFB	Antibiotics	Erythromycin	Clinical recovery	no effect	negative		South America	Argentina		spring, autumn (February, September)		1							1				Apis mellifera ligustica	1993-1994	36			Patty			0,5-0,75g	1999	Alippi, A. M., Albo, G. N., Leniz, D., Rivera, I., Zanelli, M. L., & Roca, A. E. (1999). Comparative study of tylosin, erythromycin and oxytetracycline to control American foulbrood of honey bees. Journal of Apicultural Research, 38(3-4), 149-158.
Biosecurity measures	AFB	Antibiotics	Tylosin	Clinical recovery	increase	positive		South America	Argentina		spring, autumn (February, September)		1							1				Apis mellifera ligustica	1993-1994	36			Patty			1,2g	1999	Alippi, A. M., Albo, G. N., Leniz, D., Rivera, I., Zanelli, M. L., & Roca, A. E. (1999). Comparative study of tylosin, erythromycin and oxytetracycline to control American foulbrood of honey bees. Journal of Apicultural Research, 38(3-4), 149-158.
Biosecurity measures	AFB	Antibiotics	Oxytetracycline	Clinical recovery	increase	positive		South America	Argentina		spring, autumn (February, September)		1							1				Apis mellifera ligustica	1993-1994	36			Patty			1,5g	1999	Alippi, A. M., Albo, G. N., Leniz, D., Rivera, I., Zanelli, M. L., & Roca, A. E. (1999). Comparative study of tylosin, erythromycin and oxytetracycline to control American foulbrood of honey bees. Journal of Apicultural Research, 38(3-4), 149-158.
Biosecurity measures	AFB	Antibiotics	Tylosin	Residues in honey	increase	negative		South America	Argentina		spring, autumn (February, September)		1							1				Apis mellifera ligustica	1993-1994	36					60 days		1999	Alippi, A. M., Albo, G. N., Leniz, D., Rivera, I., Zanelli, M. L., & Roca, A. E. (1999). Comparative study of tylosin, erythromycin and oxytetracycline to control American foulbrood of honey bees. Journal of Apicultural Research, 38(3-4), 149-158.
Biosecurity measures	AFB	Antibiotics	Erythromycin	Residues in honey	increase	negative		South America	Argentina		spring, autumn (February, September)		1							1				Apis mellifera ligustica	1993-1994	36					35-40 days		1999	Alippi, A. M., Albo, G. N., Leniz, D., Rivera, I., Zanelli, M. L., & Roca, A. E. (1999). Comparative study of tylosin, erythromycin and oxytetracycline to control American foulbrood of honey bees. Journal of Apicultural Research, 38(3-4), 149-158.
Biosecurity measures	AFB	Antibiotics	Tylosin	Recurrence	reduction	positive		South America	Argentina		spring, autumn (February, September)		1							1				Apis mellifera ligustica	1993-1994	36	reccurrence in 1 year						1999	Alippi, A. M., Albo, G. N., Leniz, D., Rivera, I., Zanelli, M. L., & Roca, A. E. (1999). Comparative study of tylosin, erythromycin and oxytetracycline to control American foulbrood of honey bees. Journal of Apicultural Research, 38(3-4), 149-158.
Biosecurity measures	AFB	Antibiotics	Oxytetracycline	Recurrence	reduction	positive moderate		South America	Argentina		spring, autumn (February, September)		1							1				Apis mellifera ligustica	1993-1994	36	reccurrence in 5-10 months						1999	Alippi, A. M., Albo, G. N., Leniz, D., Rivera, I., Zanelli, M. L., & Roca, A. E. (1999). Comparative study of tylosin, erythromycin and oxytetracycline to control American foulbrood of honey bees. Journal of Apicultural Research, 38(3-4), 149-158.
Biosecurity measures	AFB	Biotechnical methods + antibiotics	Partial shook swarm + oxytetracycline	Complete recovery	increase	positive	100	Europe	UK	Southern Europe	spring			1	1	1								Apis mellifera ssp.	2017 - 2018	30	0% relapses		Feeding in sugar syrup			2,88g	2023	Mosca, M., Bubnic, J., Giannetti, L., Fortugno, L., Pietropaoli, M., Manara, V., ... & Formato, G. (2023). Adoption of Partial Shook Swarm in the Integrated Control of American and European Foulbrood of Honey Bee (Apis mellifera L.). Agriculture, 13(2), 363.
Biosecurity measures	EFB	Antibiotics	Oxytetracycline	Residues in honey	increase	negative		Europe	UK	Western Europe	na													Apis mellifera ssp.	na	18			Sprinkling in sugar powder			1g	2005	Thompson, H. M., Waite, R. J., Wilkins, S., Brown, M. A., Bigwood, T., Shaw, M., ... & Sharman, M. (2005). Effects of European foulbrood treatment regime on oxytetracycline levels in honey extracted from treated honeybee (Apis mellifera) colonies and toxicity to brood. Food additives and contaminants, 22(6), 573-578.
Biosecurity measures	EFB	Antibiotics	Oxytetracycline	Residues in honey	increase	negative		Europe	UK	Western Europe	na													Apis mellifera ssp.	na	18			Feeding in sugar syrup			1g	2005	Thompson, H. M., Waite, R. J., Wilkins, S., Brown, M. A., Bigwood, T., Shaw, M., ... & Sharman, M. (2005). Effects of European foulbrood treatment regime on oxytetracycline levels in honey extracted from treated honeybee (Apis mellifera) colonies and toxicity to brood. Food additives and contaminants, 22(6), 573-578.
Biosecurity measures	EFB	Antibiotics	Oxytetracycline	Brood mortality	increase	negative		Europe	UK	Western Europe	na													Apis mellifera ssp.	na	18			Sprinkling in sugar powder			1g	2005	Thompson, H. M., Waite, R. J., Wilkins, S., Brown, M. A., Bigwood, T., Shaw, M., ... & Sharman, M. (2005). Effects of European foulbrood treatment regime on oxytetracycline levels in honey extracted from treated honeybee (Apis mellifera) colonies and toxicity to brood. Food additives and contaminants, 22(6), 573-578.
Biosecurity measures	EFB	Antibiotics	Oxytetracycline	Brood mortality	increase	negative		Europe	UK	Western Europe	na													Apis mellifera ssp.	na	18			Feeding in sugar syrup			1g	2005	Thompson, H. M., Waite, R. J., Wilkins, S., Brown, M. A., Bigwood, T., Shaw, M., ... & Sharman, M. (2005). Effects of European foulbrood treatment regime on oxytetracycline levels in honey extracted from treated honeybee (Apis mellifera) colonies and toxicity to brood. Food additives and contaminants, 22(6), 573-578.
Biosecurity measures	EFB	Antibiotics	Oxytetracycline	Complete recovery	increase	positive	78.9	Europe	UK	Western Europe	April - July				1	1	1	1						Apis mellifera ssp.	2000	46	2 deadouts		Trickling in sugar syrup			1g	2003	Waite, R. J., Brown, M. A., Thompson, H. M., & Bew, M. H. (2003). Controlling European foulbrood with the shook swarm method and oxytetracycline in the UK. Apidologie, 34(6), 569-575.
Biosecurity measures	EFB	Biotechnical methods + antibiotics	Shook swarm + oxytetracycline	Complete recovery	increase	positive	95.2	Europe	UK	Western Europe	April - July				1	1	1	1						Apis mellifera ssp.	2000	46	4 deadouts		Trickling in sugar syrup			1g	2003	Waite, R. J., Brown, M. A., Thompson, H. M., & Bew, M. H. (2003). Controlling European foulbrood with the shook swarm method and oxytetracycline in the UK. Apidologie, 34(6), 569-575.
Biosecurity measures	EFB	Biotechnical methods + antibiotics	Shook swarm + oxytetracycline	Residues in honey	increase	negative		Europe	UK	Western Europe	June - October						1	1	1	1	1			Apis mellifera ssp.	2003	24	below MRL after 15 weeks		Sprinkling in sugar powder			1g	2006	Thompson, H. M., Waite, R. J., Wilkins, S., Brown, M. A., Bigwood, T., Shaw, M., ... & Sharman, M. (2006). Effects of shook swarm and supplementary feeding on oxytetracycline levels in honey extracted from treated colonies. Apidologie, 37(1), 51-57.
Biosecurity measures	EFB	Biotechnical methods + antibiotics	Shook swarm + oxytetracycline	Residues in honey	increase	negative		Europe	UK	Western Europe	June - October						1	1	1	1	1			Apis mellifera ssp.	2003	24	below MRL after 15 weeks		Feeding in sugar syrup			1g	2006	Thompson, H. M., Waite, R. J., Wilkins, S., Brown, M. A., Bigwood, T., Shaw, M., ... & Sharman, M. (2006). Effects of shook swarm and supplementary feeding on oxytetracycline levels in honey extracted from treated colonies. Apidologie, 37(1), 51-57.
Biosecurity measures	EFB	Antibiotics	Oxytetracycline	Residues in honey	increase	negative		Europe	UK	Western Europe	June - October						1	1	1	1	1			Apis mellifera ssp.	2003	24	below MRL after 22 weeks		Feeding in sugar syrup			1g	2006	Thompson, H. M., Waite, R. J., Wilkins, S., Brown, M. A., Bigwood, T., Shaw, M., ... & Sharman, M. (2006). Effects of shook swarm and supplementary feeding on oxytetracycline levels in honey extracted from treated colonies. Apidologie, 37(1), 51-57.
Biosecurity measures	EFB	Antibiotics	Oxytetracycline	Residues in honey	increase	negative		Europe	UK	Western Europe	June - October						1	1	1	1	1			Apis mellifera ssp.	2003	24	below MRL after 32 weeks		Sprinkling in sugar powder			1g	2006	Thompson, H. M., Waite, R. J., Wilkins, S., Brown, M. A., Bigwood, T., Shaw, M., ... & Sharman, M. (2006). Effects of shook swarm and supplementary feeding on oxytetracycline levels in honey extracted from treated colonies. Apidologie, 37(1), 51-57.
Biosecurity measures	EFB	Biotechnical methods	Shook swarm	Number of spores in bees	reduction	positive		Europe	UK	Western Europe	na													Apis mellifera ssp.	2006	58	shook swarm onto comb foundation + artificial feeding						2010	Budge, G. E., Barrett, B., Jones, B., Pietravalle, S., Marris, G., Chantawannakul, P., ... & Brown, M. A. (2010). The occurrence of Melissococcus plutonius in healthy colonies of Apis mellifera and the efficacy of European foulbrood control measures. Journal of invertebrate pathology, 105(2), 164-170.
Biosecurity measures	EFB	Biotechnical methods	Shook swarm	Recurrence	reduction	positive		Europe	UK	Western Europe	na													Apis mellifera ssp.	2006	58	shook swarm onto comb foundation + artificial feeding						2010	Budge, G. E., Barrett, B., Jones, B., Pietravalle, S., Marris, G., Chantawannakul, P., ... & Brown, M. A. (2010). The occurrence of Melissococcus plutonius in healthy colonies of Apis mellifera and the efficacy of European foulbrood control measures. Journal of invertebrate pathology, 105(2), 164-170.
Biosecurity measures	EFB	Antibiotics	Oxytetracycline	Number of spores in bees	reduction	positive		Europe	UK	Western Europe	na													Apis mellifera ssp.	2006	58			Feeding in sugar syrup			1g	2010	Budge, G. E., Barrett, B., Jones, B., Pietravalle, S., Marris, G., Chantawannakul, P., ... & Brown, M. A. (2010). The occurrence of Melissococcus plutonius in healthy colonies of Apis mellifera and the efficacy of European foulbrood control measures. Journal of invertebrate pathology, 105(2), 164-170.
Biosecurity measures	EFB	Biotechnical methods	Partial shook swarm	Complete recovery	increase	positive	>90	Europe	Italy	Southern Europe	spring (April - May)				1	1								Apis mellifera ssp.	2022	25	queen caged during the PSS, no artificial feeding						2024	Mosca, M., Gyorffy, A., Pietropaoli, M., Giannetti, L., Cersini, A., Fortugno, L., & Formato, G. (2024). IPM Strategy to Control EFB in Apis mellifera: Oxytetracycline Treatment Combined with Partial Shook Swarm and Queen Caging. Veterinary Sciences, 11(1), 28.
Biosecurity measures	EFB	Biotechnical methods	Partial shook swarm	Queen losses	increase	negative	46.2	Europe	Italy	Southern Europe	spring (April - May)				1	1								Apis mellifera ssp.	2022	25	queen caged during the PSS, no artificial feeding						2024	Mosca, M., Gyorffy, A., Pietropaoli, M., Giannetti, L., Cersini, A., Fortugno, L., & Formato, G. (2024). IPM Strategy to Control EFB in Apis mellifera: Oxytetracycline Treatment Combined with Partial Shook Swarm and Queen Caging. Veterinary Sciences, 11(1), 28.
Biosecurity measures	EFB	Biotechnical methods	Partial shook swarm	Residues in honey	increase	negative low		Europe	Italy	Southern Europe	spring (April - May)				1	1								Apis mellifera ssp.	2022	25	below MRL after 2 months, significantly less residues in queenless colonies						2024	Mosca, M., Gyorffy, A., Pietropaoli, M., Giannetti, L., Cersini, A., Fortugno, L., & Formato, G. (2024). IPM Strategy to Control EFB in Apis mellifera: Oxytetracycline Treatment Combined with Partial Shook Swarm and Queen Caging. Veterinary Sciences, 11(1), 28.
Biosecurity measures	EFB	Biotechnical methods + antibiotics	Partial shook swarm + oxytetracycline	Complete recovery	increase	positive	>90	Europe	Italy	Southern Europe	spring (April - May)				1	1								Apis mellifera ssp.	2022	25	queen caged during the PSS, no artificial feeding	Terramicina 100	Feeding in sugar syrup		5 days	1,5g	2024	Mosca, M., Gyorffy, A., Pietropaoli, M., Giannetti, L., Cersini, A., Fortugno, L., & Formato, G. (2024). IPM Strategy to Control EFB in Apis mellifera: Oxytetracycline Treatment Combined with Partial Shook Swarm and Queen Caging. Veterinary Sciences, 11(1), 28.
Biosecurity measures	EFB	Biotechnical methods + antibiotics	Partial shook swarm + oxytetracycline	Queen losses	increase	negative	58.3	Europe	Italy	Southern Europe	spring (April - May)				1	1								Apis mellifera ssp.	2022	25	queen caged during the PSS, no artificial feeding	Terramicina 100	Feeding in sugar syrup		5 days	1,5g	2024	Mosca, M., Gyorffy, A., Pietropaoli, M., Giannetti, L., Cersini, A., Fortugno, L., & Formato, G. (2024). IPM Strategy to Control EFB in Apis mellifera: Oxytetracycline Treatment Combined with Partial Shook Swarm and Queen Caging. Veterinary Sciences, 11(1), 28.
Biosecurity measures	EFB	Biotechnical methods + antibiotics	Partial shook swarm + oxytetracycline	Residues in honey	increase	negative		Europe	Italy	Southern Europe	spring (April - May)				1	1								Apis mellifera ssp.	2022	25	below MRL after 2 months, significantly less residues in queenless colonies	Terramicina 100	Feeding in sugar syrup		5 days	1,5g	2024	Mosca, M., Gyorffy, A., Pietropaoli, M., Giannetti, L., Cersini, A., Fortugno, L., & Formato, G. (2024). IPM Strategy to Control EFB in Apis mellifera: Oxytetracycline Treatment Combined with Partial Shook Swarm and Queen Caging. Veterinary Sciences, 11(1), 28.
Biosecurity measures	Tropilaelapsis	"Hard" acaricides	Flumethrine	Tropilaelaps infestation levels	reduction	positive moderate	52	Oceania	Papua New Guinea		summer (May-June)					1	1							Apis mellifera ssp.	2018	28		Bayvarol					2020	Roberts, J. M., Schouten, C. N., Sengere, R. W., Jave, J., & Lloyd, D. (2020). Effectiveness of control strategies for Varroa jacobsoni and Tropilaelaps mercedesae in Papua New Guinea. Experimental and Applied Acarology, 80, 399-407.
Biosecurity measures	Tropilaelapsis	Biotechnical methods	Queen caging	Tropilaelaps infestation levels	reduction	positive moderate	67.8	Oceania	Papua New Guinea		summer (May-June)					1	1							Apis mellifera ssp.	2018	28							2020	Roberts, J. M., Schouten, C. N., Sengere, R. W., Jave, J., & Lloyd, D. (2020). Effectiveness of control strategies for Varroa jacobsoni and Tropilaelaps mercedesae in Papua New Guinea. Experimental and Applied Acarology, 80, 399-407.
Biosecurity measures	Tropilaelapsis	Biotechnical methods	Queen removal	Tropilaelaps infestation levels	reduction	positive moderate	65.75	Oceania	Papua New Guinea		summer (May-June)					1	1							Apis mellifera ssp.	2018	28							2020	Roberts, J. M., Schouten, C. N., Sengere, R. W., Jave, J., & Lloyd, D. (2020). Effectiveness of control strategies for Varroa jacobsoni and Tropilaelaps mercedesae in Papua New Guinea. Experimental and Applied Acarology, 80, 399-407.
Biosecurity measures	Tropilaelapsis	Biotechnical methods	Starting new colonies from splits	Tropilaelaps infestation levels	reduction	positive		Asia	Thailand		na													Apis mellifera ssp.	na	12							2017	Pettis, J. S., Rose, R., & Chaimanee, V. (2017). Chemical and cultural control of Tropilaelaps mercedesae mites in honeybee (Apis mellifera) colonies in Northern Thailand. PloS one, 12(11), e0188063.
Biosecurity measures	Tropilaelapsis	"Hard" acaricides	Amitraz	Tropilaelaps infestation levels	no effect	negative		Asia	Thailand		August - October								1	1	1			Apis mellifera ssp.	2015	50		Apivar	Strips		1 / 42 days	2	2017	Pettis, J. S., Rose, R., & Chaimanee, V. (2017). Chemical and cultural control of Tropilaelaps mercedesae mites in honeybee (Apis mellifera) colonies in Northern Thailand. PloS one, 12(11), e0188063.
Biosecurity measures	Tropilaelapsis	"Hard" acaricides	Amitraz	Number of adult bees	no effect	positive		Asia	Thailand		August - October								1	1	1			Apis mellifera ssp.	2015	50		Apivar	Strips		1 / 42 days	2	2017	Pettis, J. S., Rose, R., & Chaimanee, V. (2017). Chemical and cultural control of Tropilaelaps mercedesae mites in honeybee (Apis mellifera) colonies in Northern Thailand. PloS one, 12(11), e0188063.
Biosecurity measures	Tropilaelapsis	"Soft" acaricides	Formic acid	Tropilaelaps infestation levels	reduction	positive		Asia	Thailand		August - October								1	1	1			Apis mellifera ssp.	2015	50		Mite-Away Quick Strips	Strips		2 / 28 days	1	2017	Pettis, J. S., Rose, R., & Chaimanee, V. (2017). Chemical and cultural control of Tropilaelaps mercedesae mites in honeybee (Apis mellifera) colonies in Northern Thailand. PloS one, 12(11), e0188063.
Biosecurity measures	Tropilaelapsis	"Soft" acaricides	Formic acid	Number of adult bees	reduction	negative		Asia	Thailand		August - October								1	1	1			Apis mellifera ssp.	2015	50		Mite-Away Quick Strips	Strips		2 / 28 days	1	2017	Pettis, J. S., Rose, R., & Chaimanee, V. (2017). Chemical and cultural control of Tropilaelaps mercedesae mites in honeybee (Apis mellifera) colonies in Northern Thailand. PloS one, 12(11), e0188063.
Biosecurity measures	Tropilaelapsis	"Soft" acaricides	Hop acids	Tropilaelaps infestation levels	no effect	negative		Asia	Thailand		August - October								1	1	1			Apis mellifera ssp.	2015	50		HopGuard	Strips		2 / 28 days	2	2017	Pettis, J. S., Rose, R., & Chaimanee, V. (2017). Chemical and cultural control of Tropilaelaps mercedesae mites in honeybee (Apis mellifera) colonies in Northern Thailand. PloS one, 12(11), e0188063.
Biosecurity measures	Tropilaelapsis	"Soft" acaricides	Hop acids	Number of adult bees	reduction	negative		Asia	Thailand		August - October								1	1	1			Apis mellifera ssp.	2015	50		HopGuard	Strips		2 / 28 days	2	2017	Pettis, J. S., Rose, R., & Chaimanee, V. (2017). Chemical and cultural control of Tropilaelaps mercedesae mites in honeybee (Apis mellifera) colonies in Northern Thailand. PloS one, 12(11), e0188063.
Biosecurity measures	Tropilaelapsis	"Soft" acaricides	Sulfur	Tropilaelaps infestation levels	reduction	positive		Asia	Thailand		August - October								1	1	1			Apis mellifera ssp.	2015	50			Dusting		3 / 21 days	60g	2017	Pettis, J. S., Rose, R., & Chaimanee, V. (2017). Chemical and cultural control of Tropilaelaps mercedesae mites in honeybee (Apis mellifera) colonies in Northern Thailand. PloS one, 12(11), e0188063.
Biosecurity measures	Tropilaelapsis	"Soft" acaricides	Sulfur	Number of adult bees	reduction	negative		Asia	Thailand		August - October								1	1	1			Apis mellifera ssp.	2015	50			Dusting		3 / 21 days	60g	2017	Pettis, J. S., Rose, R., & Chaimanee, V. (2017). Chemical and cultural control of Tropilaelaps mercedesae mites in honeybee (Apis mellifera) colonies in Northern Thailand. PloS one, 12(11), e0188063.
Biosecurity measures	Tropilaelapsis	"Soft" acaricides	Formic acid	Tropilaelaps infestation levels	reduction	positive		Asia	Thailand		December - February	1	1										1	Apis mellifera ssp.	2015-2016	40		Mite-Away Quick Strips	Strips		2 / 28 days	1	2017	Pettis, J. S., Rose, R., & Chaimanee, V. (2017). Chemical and cultural control of Tropilaelaps mercedesae mites in honeybee (Apis mellifera) colonies in Northern Thailand. PloS one, 12(11), e0188063.
Biosecurity measures	Tropilaelapsis	"Soft" acaricides	Formic acid	Number of adult bees	no effect	positive		Asia	Thailand		December - February	1	1										1	Apis mellifera ssp.	2015-2016	40		Mite-Away Quick Strips	Strips		2 / 28 days	1	2017	Pettis, J. S., Rose, R., & Chaimanee, V. (2017). Chemical and cultural control of Tropilaelaps mercedesae mites in honeybee (Apis mellifera) colonies in Northern Thailand. PloS one, 12(11), e0188063.
Biosecurity measures	Tropilaelapsis	"Soft" acaricides	Hop acids	Tropilaelaps infestation levels	no effect	negative		Asia	Thailand		December - February	1	1										1	Apis mellifera ssp.	2015-2016	40		HopGuard	Strips		2 / 28 days	1	2017	Pettis, J. S., Rose, R., & Chaimanee, V. (2017). Chemical and cultural control of Tropilaelaps mercedesae mites in honeybee (Apis mellifera) colonies in Northern Thailand. PloS one, 12(11), e0188063.
Biosecurity measures	Tropilaelapsis	"Soft" acaricides	Hop acids	Number of adult bees	no effect	positive		Asia	Thailand		December - February	1	1										1	Apis mellifera ssp.	2015-2016	40		HopGuard	Strips		2 / 28 days	1	2017	Pettis, J. S., Rose, R., & Chaimanee, V. (2017). Chemical and cultural control of Tropilaelaps mercedesae mites in honeybee (Apis mellifera) colonies in Northern Thailand. PloS one, 12(11), e0188063.
Biosecurity measures	Tropilaelapsis	"Soft" acaricides	Sulfur	Tropilaelaps infestation levels	no effect	negative		Asia	Thailand		December - February	1	1										1	Apis mellifera ssp.	2015-2016	40			Powder		2 / 14 days	40g	2017	Pettis, J. S., Rose, R., & Chaimanee, V. (2017). Chemical and cultural control of Tropilaelaps mercedesae mites in honeybee (Apis mellifera) colonies in Northern Thailand. PloS one, 12(11), e0188063.
Biosecurity measures	Tropilaelapsis	"Soft" acaricides	Sulfur	Number of adult bees	no effect	positive		Asia	Thailand		December - February	1	1										1	Apis mellifera ssp.	2015-2016	40			Powder		2 / 14 days	40g	2017	Pettis, J. S., Rose, R., & Chaimanee, V. (2017). Chemical and cultural control of Tropilaelaps mercedesae mites in honeybee (Apis mellifera) colonies in Northern Thailand. PloS one, 12(11), e0188063.
Biosecurity measures	Tropilaelapsis	"Soft" acaricides	Formic acid	Tropilaelaps infestation levels	reduction	positive	97	Asia	Pakistan		March			1										Apis mellifera ligustica	2008	36	on the bottom of the hive		Evaporation	0.7	5 / 5 weeks	125ml	2012	Raffique, M. K., Mahmood, R., Aslam, M., & Sarwar, G. (2012). Control of Tropilaelaps clareae mite by using formic acid and thymol in honey bee Apis mellifera L. colonies. Pakistan J. Zool, 44(4), 1129-1135.
Biosecurity measures	Tropilaelapsis	"Soft" acaricides	Formic acid	Tropilaelaps infestation levels	reduction	positive moderate	50-80	Asia	Pakistan		March			1										Apis mellifera ligustica	2008	36	on the bottom of the hive		Evaporation	0.7	5 / 5 weeks	25 - 100ml	2012	Raffique, M. K., Mahmood, R., Aslam, M., & Sarwar, G. (2012). Control of Tropilaelaps clareae mite by using formic acid and thymol in honey bee Apis mellifera L. colonies. Pakistan J. Zool, 44(4), 1129-1135.
Biosecurity measures	Tropilaelapsis	"Soft" acaricides	Formic acid	Adverse effects on colony	no effect	positive		Asia	Pakistan		March			1										Apis mellifera ligustica	2008	36	on the bottom of the hive		Evaporation	0.7	5 / 5 weeks	25 - 125ml	2012	Raffique, M. K., Mahmood, R., Aslam, M., & Sarwar, G. (2012). Control of Tropilaelaps clareae mite by using formic acid and thymol in honey bee Apis mellifera L. colonies. Pakistan J. Zool, 44(4), 1129-1135.
Biosecurity measures	Tropilaelapsis	"Soft" acaricides	Formic acid	Queen losses	no effect	positive		Asia	Pakistan		March			1										Apis mellifera ligustica	2008	36	on the bottom of the hive		Evaporation	0.7	5 / 5 weeks	25 - 125ml	2012	Raffique, M. K., Mahmood, R., Aslam, M., & Sarwar, G. (2012). Control of Tropilaelaps clareae mite by using formic acid and thymol in honey bee Apis mellifera L. colonies. Pakistan J. Zool, 44(4), 1129-1135.
Biosecurity measures	Tropilaelapsis	"Soft" acaricides	Formic acid	Honey yields	increase	positive		Asia	Pakistan		March			1										Apis mellifera ligustica	2008	36	on the bottom of the hive		Evaporation	0.7	5 / 5 weeks	25 - 125ml	2012	Raffique, M. K., Mahmood, R., Aslam, M., & Sarwar, G. (2012). Control of Tropilaelaps clareae mite by using formic acid and thymol in honey bee Apis mellifera L. colonies. Pakistan J. Zool, 44(4), 1129-1135.
Biosecurity measures	Tropilaelapsis	"Soft" acaricides	Thymol	Tropilaelaps infestation levels	reduction	positive	95.3	Asia	Pakistan		March			1										Apis mellifera ligustica	2008	36	in Petri dish on the top bars		Powder		5 / 5 weeks	125g	2012	Raffique, M. K., Mahmood, R., Aslam, M., & Sarwar, G. (2012). Control of Tropilaelaps clareae mite by using formic acid and thymol in honey bee Apis mellifera L. colonies. Pakistan J. Zool, 44(4), 1129-1135.
Biosecurity measures	Tropilaelapsis	"Soft" acaricides	Thymol	Tropilaelaps infestation levels	reduction	positive moderate	50-80	Asia	Pakistan		March			1										Apis mellifera ligustica	2008	36	in Petri dish on the top bars		Powder		5 / 5 weeks	25 - 100g	2012	Raffique, M. K., Mahmood, R., Aslam, M., & Sarwar, G. (2012). Control of Tropilaelaps clareae mite by using formic acid and thymol in honey bee Apis mellifera L. colonies. Pakistan J. Zool, 44(4), 1129-1135.
Biosecurity measures	Tropilaelapsis	"Soft" acaricides	Thymol	Adverse effects on colony	no effect	positive		Asia	Pakistan		March			1										Apis mellifera ligustica	2008	36	in Petri dish on the top bars		Powder		5 / 5 weeks	25 - 125g	2012	Raffique, M. K., Mahmood, R., Aslam, M., & Sarwar, G. (2012). Control of Tropilaelaps clareae mite by using formic acid and thymol in honey bee Apis mellifera L. colonies. Pakistan J. Zool, 44(4), 1129-1135.
Biosecurity measures	Tropilaelapsis	"Soft" acaricides	Thymol	Queen losses	no effect	positive		Asia	Pakistan		March			1										Apis mellifera ligustica	2008	36	in Petri dish on the top bars		Powder		5 / 5 weeks	25 - 125g	2012	Raffique, M. K., Mahmood, R., Aslam, M., & Sarwar, G. (2012). Control of Tropilaelaps clareae mite by using formic acid and thymol in honey bee Apis mellifera L. colonies. Pakistan J. Zool, 44(4), 1129-1135.
Biosecurity measures	Tropilaelapsis	"Soft" acaricides	Thymol	Honey yields	increase	positive		Asia	Pakistan		March			1										Apis mellifera ligustica	2008	36	in Petri dish on the top bars		Powder		5 / 5 weeks	25 - 125g	2012	Raffique, M. K., Mahmood, R., Aslam, M., & Sarwar, G. (2012). Control of Tropilaelaps clareae mite by using formic acid and thymol in honey bee Apis mellifera L. colonies. Pakistan J. Zool, 44(4), 1129-1135.
Biosecurity measures	Tropilaelapsis	"Soft" acaricides	Formic acid	Tropilaelaps infestation levels	reduction	positive		Asia	Thailand		January - March	1	1	1										Apis mellifera ssp.	2021	na			Strips	0.65	4 / 4 weeks	2	2022	Boonmee, T., Wongthaveethong, L., Sinpoo, C., Disayathanoowat, T., Pettis, J. S., & Chaimanee, V. (2022). Surface Modification of Materials by Atmospheric-Pressure Plasma to Improve Impregnation with Essential Oils for the Control of Tropilaelaps Mites in Honeybees (Apis mellifera). Applied Sciences, 12(12), 5800.
Biosecurity measures	Tropilaelapsis	"Soft" acaricides	Formic acid	Adverse effects on colony	no effect	positive		Asia	Thailand		January - March	1	1	1										Apis mellifera ssp.	2021	na			Strips	0.65	4 / 4 weeks	2	2022	Boonmee, T., Wongthaveethong, L., Sinpoo, C., Disayathanoowat, T., Pettis, J. S., & Chaimanee, V. (2022). Surface Modification of Materials by Atmospheric-Pressure Plasma to Improve Impregnation with Essential Oils for the Control of Tropilaelaps Mites in Honeybees (Apis mellifera). Applied Sciences, 12(12), 5800.
Biosecurity measures	Tropilaelapsis	"Soft" acaricides	Cardamom oil	Tropilaelaps infestation levels	reduction	positive		Asia	Thailand		January - March	1	1	1										Apis mellifera ssp.	2021	na	Amomum krervanh		Strips		4 / 4 weeks	2	2022	Boonmee, T., Wongthaveethong, L., Sinpoo, C., Disayathanoowat, T., Pettis, J. S., & Chaimanee, V. (2022). Surface Modification of Materials by Atmospheric-Pressure Plasma to Improve Impregnation with Essential Oils for the Control of Tropilaelaps Mites in Honeybees (Apis mellifera). Applied Sciences, 12(12), 5800.
Biosecurity measures	Tropilaelapsis	"Soft" acaricides	Cardamom oil	Adverse effects on colony	no effect	positive		Asia	Thailand		January - March	1	1	1										Apis mellifera ssp.	2021	na	Amomum krervanh		Strips		4 / 4 weeks	2	2022	Boonmee, T., Wongthaveethong, L., Sinpoo, C., Disayathanoowat, T., Pettis, J. S., & Chaimanee, V. (2022). Surface Modification of Materials by Atmospheric-Pressure Plasma to Improve Impregnation with Essential Oils for the Control of Tropilaelaps Mites in Honeybees (Apis mellifera). Applied Sciences, 12(12), 5800.
Biosecurity measures	Tropilaelapsis	"Soft" acaricides	Formic acid	Tropilaelaps infestation levels	reduction	positive moderate	59.3	Asia	Nepal		October - December										1	1	1	Apis mellifera ssp.	1998	50	on the bottom of the hive		Evaporation	0.65	2 / 5 weeks	60ml	2000	Wilde, J., Woyke, J., Neupane, K. R., & Wilde, M. (2000, March). Comparative evaluation tests of different methods to control Tropilaelaps clareae, a mite parasite in Nepal. In Proceedings of the 7th International Conference on Tropical Bees and 5th AAA Conference.
Biosecurity measures	Tropilaelapsis	"Soft" acaricides	Sulfur	Tropilaelaps infestation levels	reduction	positive moderate	57.3	Asia	Nepal		October - December										1	1	1	Apis mellifera ssp.	1998	50			Dusting		2 / 5 weeks	20g	2000	Wilde, J., Woyke, J., Neupane, K. R., & Wilde, M. (2000, March). Comparative evaluation tests of different methods to control Tropilaelaps clareae, a mite parasite in Nepal. In Proceedings of the 7th International Conference on Tropical Bees and 5th AAA Conference.
Biosecurity measures	Tropilaelapsis	"Hard" acaricides	Flumethrine	Tropilaelaps infestation levels	reduction	positive	93.3	Asia	Nepal		October - December										1	1	1	Apis mellifera ssp.	1998	50		Bayvarol	Strips				2000	Wilde, J., Woyke, J., Neupane, K. R., & Wilde, M. (2000, March). Comparative evaluation tests of different methods to control Tropilaelaps clareae, a mite parasite in Nepal. In Proceedings of the 7th International Conference on Tropical Bees and 5th AAA Conference.
Biosecurity measures	Tropilaelapsis	"Hard" acaricides	Coumaphos	Tropilaelaps infestation levels	reduction	positive	90.2	Asia	Nepal		October - December										1	1	1	Apis mellifera ssp.	1998	50		Perizin	Pour-on				2000	Wilde, J., Woyke, J., Neupane, K. R., & Wilde, M. (2000, March). Comparative evaluation tests of different methods to control Tropilaelaps clareae, a mite parasite in Nepal. In Proceedings of the 7th International Conference on Tropical Bees and 5th AAA Conference.
Biosecurity measures	Tropilaelapsis	Biotechnical methods	Brood interruption	Tropilaelaps infestation levels	reduction	positive	96.1	Asia	Nepal		October - December										1	1	1	Apis mellifera ssp.	1998	50							2000	Wilde, J., Woyke, J., Neupane, K. R., & Wilde, M. (2000, March). Comparative evaluation tests of different methods to control Tropilaelaps clareae, a mite parasite in Nepal. In Proceedings of the 7th International Conference on Tropical Bees and 5th AAA Conference.
Biosecurity measures	Tropilaelapsis	"Soft" acaricides	Cardamom oil	Tropilaelaps infestation levels	reduction	positive low		Asia	Thailand		December - February	1	1										1	Apis mellifera ssp.	2016-2017	64	Amomum krervanh		Strips		4 / 4 weeks	2	2021	Chaimanee, V., Warrit, N., Boonmee, T., & Pettis, J. S. (2021). Acaricidal activity of essential oils for the control of honeybee (Apis mellifera) mites Tropilaelaps mercedesae under laboratory and colony conditions. Apidologie, 52, 561-575.
Biosecurity measures	Tropilaelapsis	"Hard" acaricides	Flumethrine	Tropilaelaps infestation levels	reduction	positive		Asia	Thailand		December - February	1	1										1	Apis mellifera ssp.	2016-2017	64		Bayvarol	Strips		2 / 4 weeks	2	2021	Chaimanee, V., Warrit, N., Boonmee, T., & Pettis, J. S. (2021). Acaricidal activity of essential oils for the control of honeybee (Apis mellifera) mites Tropilaelaps mercedesae under laboratory and colony conditions. Apidologie, 52, 561-575.
Biosecurity measures	Tropilaelapsis	"Soft" acaricides	Cardamom oil	Number of adult bees	no effect	positive		Asia	Thailand		December - February	1	1										1	Apis mellifera ssp.	2016-2017	64	Amomum krervanh		Strips		4 / 4 weeks	2	2021	Chaimanee, V., Warrit, N., Boonmee, T., & Pettis, J. S. (2021). Acaricidal activity of essential oils for the control of honeybee (Apis mellifera) mites Tropilaelaps mercedesae under laboratory and colony conditions. Apidologie, 52, 561-575.
Biosecurity measures	Tropilaelapsis	"Soft" acaricides	Thymol + oxalic acid + formic acid	Tropilaelaps infestation levels	reduction	positive	86	Asia	Pakistan		whole year (November-December + July)							1				1	1	Apis mellifera ssp.	2010-2011	30							2014	Mahmood, R., Mohsin, A., Asad, S., Raja, S., & Sarwar, G. (2014). Integrated control of Tropilaelaps clareae and Varroa destructor in Apis mellifera L. colonies. Scholarly Journal of Agricultural Science, 4(1), 32-37.
Biosecurity measures	Tropilaelapsis	"Soft" acaricides	Thymol + oxalic acid + formic acid	Varroa infestation levels	reduction	positive	97.75	Asia	Pakistan		whole year (November-December + July)							1				1	1	Apis mellifera ssp.	2010-2011	30							2014	Mahmood, R., Mohsin, A., Asad, S., Raja, S., & Sarwar, G. (2014). Integrated control of Tropilaelaps clareae and Varroa destructor in Apis mellifera L. colonies. Scholarly Journal of Agricultural Science, 4(1), 32-37.
Biosecurity measures	Tropilaelapsis	"Soft" acaricides	Thymol + oxalic acid + formic acid	Number of adult bees	no effect	positive		Asia	Pakistan		whole year (November-December + July)							1				1	1	Apis mellifera ssp.	2010-2011	30							2014	Mahmood, R., Mohsin, A., Asad, S., Raja, S., & Sarwar, G. (2014). Integrated control of Tropilaelaps clareae and Varroa destructor in Apis mellifera L. colonies. Scholarly Journal of Agricultural Science, 4(1), 32-37.
Biosecurity measures	Tropilaelapsis	"Soft" acaricides	Thymol + oxalic acid + formic acid	Queen losses	no effect	positive		Asia	Pakistan		whole year (November-December + July)							1				1	1	Apis mellifera ssp.	2010-2011	30							2014	Mahmood, R., Mohsin, A., Asad, S., Raja, S., & Sarwar, G. (2014). Integrated control of Tropilaelaps clareae and Varroa destructor in Apis mellifera L. colonies. Scholarly Journal of Agricultural Science, 4(1), 32-37.
Biosecurity measures	Tropilaelapsis	"Soft" acaricides	Formic acid	Tropilaelaps infestation levels	reduction	positive moderate	79.59	Asia	Pakistan		March - April			1	1									Apis mellifera ligustica	2007	8	on the bottom of the hive		Evaporation	0.65	4 / 4 weeks	80ml	2011	Mahmood, R., Wagchoure, E. S., Raja, S., Sarwar, G., & Aslam, M. (2011). Effect of thymol and formic acid against ectoparasitic brood mite Tropilaelaps clareae in Apis mellifera colonies. Pakistan Journal of Zoology, 43(1).
Biosecurity measures	Tropilaelapsis	"Soft" acaricides	Thymol	Tropilaelaps infestation levels	reduction	positive moderate	61.49	Asia	Pakistan		March - April			1	1									Apis mellifera ligustica	2007	8	in Petri dish on the top bars		Powder		4 / 4 weeks	16g	2011	Mahmood, R., Wagchoure, E. S., Raja, S., Sarwar, G., & Aslam, M. (2011). Effect of thymol and formic acid against ectoparasitic brood mite Tropilaelaps clareae in Apis mellifera colonies. Pakistan Journal of Zoology, 43(1).
Biosecurity measures	Tropilaelapsis	"Soft" acaricides	Formic acid	Tropilaelaps infestation levels	reduction	positive		Asia	Pakistan		June - October						1	1	1	1	1			Apis mellifera ssp.	2014	63			Evaporation	0.65	4 / 4 weeks		2017	Islam, N., Amjad, M., ul Haq, E., Stephen, E., & Naz, F. (2017). Efficacy of essential oils and formic acid in the management of Tropilaelaps clareae in Apis mellifera Linnaeus colonies in relation to honey production. Pakistan Journal of Agricultural Research, 30(2).
Biosecurity measures	Tropilaelapsis	"Soft" acaricides	Lemon grass oil	Tropilaelaps infestation levels	reduction	positive moderate	75-84	Asia	Pakistan		June - October						1	1	1	1	1			Apis mellifera ssp.	2014	63					4 / 4 weeks		2017	Islam, N., Amjad, M., ul Haq, E., Stephen, E., & Naz, F. (2017). Efficacy of essential oils and formic acid in the management of Tropilaelaps clareae in Apis mellifera Linnaeus colonies in relation to honey production. Pakistan Journal of Agricultural Research, 30(2).
Biosecurity measures	Tropilaelapsis	"Soft" acaricides	Lemon oil	Tropilaelaps infestation levels	reduction	positive moderate	75-84	Asia	Pakistan		June - October						1	1	1	1	1			Apis mellifera ssp.	2014	63					4 / 4 weeks		2017	Islam, N., Amjad, M., ul Haq, E., Stephen, E., & Naz, F. (2017). Efficacy of essential oils and formic acid in the management of Tropilaelaps clareae in Apis mellifera Linnaeus colonies in relation to honey production. Pakistan Journal of Agricultural Research, 30(2).
Biosecurity measures	Tropilaelapsis	"Soft" acaricides	Oregano oil	Tropilaelaps infestation levels	reduction	positive moderate	75-84	Asia	Pakistan		June - October						1	1	1	1	1			Apis mellifera ssp.	2014	63					4 / 4 weeks		2017	Islam, N., Amjad, M., ul Haq, E., Stephen, E., & Naz, F. (2017). Efficacy of essential oils and formic acid in the management of Tropilaelaps clareae in Apis mellifera Linnaeus colonies in relation to honey production. Pakistan Journal of Agricultural Research, 30(2).
Biosecurity measures	Tropilaelapsis	"Soft" acaricides	Basil oil	Tropilaelaps infestation levels	reduction	positive moderate	75-84	Asia	Pakistan		June - October						1	1	1	1	1			Apis mellifera ssp.	2014	63					4 / 4 weeks		2017	Islam, N., Amjad, M., ul Haq, E., Stephen, E., & Naz, F. (2017). Efficacy of essential oils and formic acid in the management of Tropilaelaps clareae in Apis mellifera Linnaeus colonies in relation to honey production. Pakistan Journal of Agricultural Research, 30(2).
Biosecurity measures	Tropilaelapsis	"Soft" acaricides	Thyme oil	Tropilaelaps infestation levels	reduction	positive moderate	75-84	Asia	Pakistan		June - October						1	1	1	1	1			Apis mellifera ssp.	2014	63					4 / 4 weeks		2017	Islam, N., Amjad, M., ul Haq, E., Stephen, E., & Naz, F. (2017). Efficacy of essential oils and formic acid in the management of Tropilaelaps clareae in Apis mellifera Linnaeus colonies in relation to honey production. Pakistan Journal of Agricultural Research, 30(2).
Biosecurity measures	Tropilaelapsis	"Soft" acaricides	Formic acid	Honey yields	increase	positive		Asia	Pakistan		June - October						1	1	1	1	1			Apis mellifera ssp.	2014	63			Evaporation	0.65	4 / 4 weeks		2017	Islam, N., Amjad, M., ul Haq, E., Stephen, E., & Naz, F. (2017). Efficacy of essential oils and formic acid in the management of Tropilaelaps clareae in Apis mellifera Linnaeus colonies in relation to honey production. Pakistan Journal of Agricultural Research, 30(2).
Biosecurity measures	Tropilaelapsis	"Soft" acaricides	Lemon grass oil	Honey yields	increase	positive		Asia	Pakistan		June - October						1	1	1	1	1			Apis mellifera ssp.	2014	63					4 / 4 weeks		2017	Islam, N., Amjad, M., ul Haq, E., Stephen, E., & Naz, F. (2017). Efficacy of essential oils and formic acid in the management of Tropilaelaps clareae in Apis mellifera Linnaeus colonies in relation to honey production. Pakistan Journal of Agricultural Research, 30(2).
Biosecurity measures	Tropilaelapsis	"Soft" acaricides	Lemon oil	Honey yields	increase	positive		Asia	Pakistan		June - October						1	1	1	1	1			Apis mellifera ssp.	2014	63					4 / 4 weeks		2017	Islam, N., Amjad, M., ul Haq, E., Stephen, E., & Naz, F. (2017). Efficacy of essential oils and formic acid in the management of Tropilaelaps clareae in Apis mellifera Linnaeus colonies in relation to honey production. Pakistan Journal of Agricultural Research, 30(2).
Biosecurity measures	Tropilaelapsis	"Soft" acaricides	Oregano oil	Honey yields	increase	positive		Asia	Pakistan		June - October						1	1	1	1	1			Apis mellifera ssp.	2014	63					4 / 4 weeks		2017	Islam, N., Amjad, M., ul Haq, E., Stephen, E., & Naz, F. (2017). Efficacy of essential oils and formic acid in the management of Tropilaelaps clareae in Apis mellifera Linnaeus colonies in relation to honey production. Pakistan Journal of Agricultural Research, 30(2).
Biosecurity measures	Tropilaelapsis	"Soft" acaricides	Basil oil	Honey yields	increase	positive		Asia	Pakistan		June - October						1	1	1	1	1			Apis mellifera ssp.	2014	63					4 / 4 weeks		2017	Islam, N., Amjad, M., ul Haq, E., Stephen, E., & Naz, F. (2017). Efficacy of essential oils and formic acid in the management of Tropilaelaps clareae in Apis mellifera Linnaeus colonies in relation to honey production. Pakistan Journal of Agricultural Research, 30(2).
Biosecurity measures	Tropilaelapsis	"Soft" acaricides	Thyme oil	Honey yields	increase	positive		Asia	Pakistan		June - October						1	1	1	1	1			Apis mellifera ssp.	2014	63					4 / 4 weeks		2017	Islam, N., Amjad, M., ul Haq, E., Stephen, E., & Naz, F. (2017). Efficacy of essential oils and formic acid in the management of Tropilaelaps clareae in Apis mellifera Linnaeus colonies in relation to honey production. Pakistan Journal of Agricultural Research, 30(2).
Biosecurity measures	Tropilaelapsis	Biotechnical methods	Powdered sugar dusting	Tropilaelaps infestation levels	reduction	positive low	48.68	Asia	India		July							1						Apis mellifera ssp.	2021	na							2021	Haran, M. S. R., Srinivasan, M. R., Balakrishnan, N., & Sabarinathan, K. G. (2021). Efficacy of botanicals and chemicals in the management of ectoparasitic mite, Tropilaelaps mercedesae of Apis mellifera L. colonies in Tamil Nadu, India.
Biosecurity measures	Tropilaelapsis	"Soft" acaricides	Formic acid	Tropilaelaps infestation levels	reduction	positive	86.71	Asia	India		July							1						Apis mellifera ssp.	2021	na				0.6			2021	Haran, M. S. R., Srinivasan, M. R., Balakrishnan, N., & Sabarinathan, K. G. (2021). Efficacy of botanicals and chemicals in the management of ectoparasitic mite, Tropilaelaps mercedesae of Apis mellifera L. colonies in Tamil Nadu, India.
Biosecurity measures	Tropilaelapsis	"Soft" acaricides	Thymol	Tropilaelaps infestation levels	reduction	positive moderate	70.27	Asia	India		July							1						Apis mellifera ssp.	2021	na							2021	Haran, M. S. R., Srinivasan, M. R., Balakrishnan, N., & Sabarinathan, K. G. (2021). Efficacy of botanicals and chemicals in the management of ectoparasitic mite, Tropilaelaps mercedesae of Apis mellifera L. colonies in Tamil Nadu, India.
Biosecurity measures	Tropilaelapsis	"Soft" acaricides	Sulfur	Tropilaelaps infestation levels	reduction	positive	88.15	Asia	India		July							1						Apis mellifera ssp.	2021	na							2021	Haran, M. S. R., Srinivasan, M. R., Balakrishnan, N., & Sabarinathan, K. G. (2021). Efficacy of botanicals and chemicals in the management of ectoparasitic mite, Tropilaelaps mercedesae of Apis mellifera L. colonies in Tamil Nadu, India.
Biosecurity measures	Tropilaelapsis	"Soft" acaricides	Neem leaf	Tropilaelaps infestation levels	reduction	positive low	47.3	Asia	India		July							1						Apis mellifera ssp.	2021	na							2021	Haran, M. S. R., Srinivasan, M. R., Balakrishnan, N., & Sabarinathan, K. G. (2021). Efficacy of botanicals and chemicals in the management of ectoparasitic mite, Tropilaelaps mercedesae of Apis mellifera L. colonies in Tamil Nadu, India.
Biosecurity measures	Tropilaelapsis	"Soft" acaricides	Turmeric	Tropilaelaps infestation levels	reduction	positive low	37.74	Asia	India		July							1						Apis mellifera ssp.	2021	na							2021	Haran, M. S. R., Srinivasan, M. R., Balakrishnan, N., & Sabarinathan, K. G. (2021). Efficacy of botanicals and chemicals in the management of ectoparasitic mite, Tropilaelaps mercedesae of Apis mellifera L. colonies in Tamil Nadu, India.
Biosecurity measures	Tropilaelapsis	Breeding for resistance	Hygienic behaviour	Tropilaelaps infestation levels	reduction	positive		Asia	Thailand		November - July	1	1	1	1	1	1	1				1	1	Apis mellifera ligustica	2011-2012	5							2014	Khongphinitbunjong, K., de Guzman, L. I., Buawangpong, N., Rinderer, T. E., Frake, A. M., & Chantawannakul, P. (2014). Observations on the removal of brood inoculated with Tropilaelaps mercedesae (Acari: Laelapidae) and the mite’s reproductive success in Apis mellifera colonies. Experimental and applied acarology, 62, 47-55.
Biosecurity measures	Aethinosis	In-hive traps	Fipronil	SHB infestation levels	reduction	positive	96	Oceania	Australia		March - April			1	1									Apis mellifera ssp.	2007	31	cardboard traps on the hive bottom, effect on adult beetles						2008	Levot, G. W. (2008). An insecticidal refuge trap to control adult small hive beetle, Aethina tumida Murray (Coleoptera: Nitidulidae) in honey bee colonies. Journal of apicultural research, 47(3), 222-228.
Biosecurity measures	Aethinosis	In-hive traps	Fipronil	Residues in honey	no effect	positive		Oceania	Australia		March - April			1	1									Apis mellifera ssp.	2007	31	cardboard traps on the hive bottom, effect on adult beetles						2008	Levot, G. W. (2008). An insecticidal refuge trap to control adult small hive beetle, Aethina tumida Murray (Coleoptera: Nitidulidae) in honey bee colonies. Journal of apicultural research, 47(3), 222-228.
Biosecurity measures	Aethinosis	In-hive traps	Fipronil	Adverse effects on colony	no effect	positive		Oceania	Australia		March - April			1	1									Apis mellifera ssp.	2007	31	cardboard traps on the hive bottom, effect on adult beetles						2008	Levot, G. W. (2008). An insecticidal refuge trap to control adult small hive beetle, Aethina tumida Murray (Coleoptera: Nitidulidae) in honey bee colonies. Journal of apicultural research, 47(3), 222-228.
Biosecurity measures	Aethinosis	In-hive traps	Coumaphos	SHB infestation levels	reduction	positive	90.2	North America	USA		na													Apis mellifera ssp.	na	63	cardboard traps on the hive bottom, effect on adult beetles and larvae		Strips	0.1		1	1999	Elzen, P. J., Baxter, J. R., Westervelt, D., Randall, C., Delaplane, K. S., Cutts, L., & Wilson, W. T. (1999). Field control and biology studies of a new pest species, Aethina tumida Murray (Coleoptera, Nitidulidae), attacking European honey bees in the Western Hemisphere. Apidologie, 30(5), 361-366.
Biosecurity measures	Aethinosis	Breeding for resistance	Hygienic behaviour	SHB infestation levels	reduction	positive		Africa	South Africa		na													Apis mellifera scutellata	na	7	removal of the introduced eggs and larvae						2004	Neumann, P., & Härtel, S. (2004). Removal of small hive beetle (Aethina tumida) eggs and larvae by African honeybee colonies (Apis mellifera scutellata). Apidologie, 35(1), 31-36.
Biosecurity measures	Aethinosis	In-hive traps	Fipronil	SHB infestation levels	reduction	positive		North America	USA		February - March		1	1										Apis mellifera ssp.	2021	15	on the top of the frames				2 weeks		2022	Kleckner, K., De Carolis, A., Jack, C., Stuhl, C., Formato, G., & Ellis, J. D. (2022). A novel acute toxicity bioassay and field trial to evaluate compounds for small hive beetle control. Applied Sciences, 12(19), 9905.
Biosecurity measures	Aethinosis	In-hive traps	Acetamiprid	SHB infestation levels	reduction	positive		North America	USA		February - March		1	1										Apis mellifera ssp.	2021	15	on the top of the frames				2 weeks		2022	Kleckner, K., De Carolis, A., Jack, C., Stuhl, C., Formato, G., & Ellis, J. D. (2022). A novel acute toxicity bioassay and field trial to evaluate compounds for small hive beetle control. Applied Sciences, 12(19), 9905.
Biosecurity measures	Aethinosis	Colony management	Hive management	SHB infestation levels	reduction	positive		Africa	Ethiopia		whole year	1	1	1	1	1	1	1	1	1	1	1	1	Apis mellifera ssp.	na	32	supplementary feeding, regular hive cleaning, comb management						2018	Gela, A., Bezabeh, A., & Negara, T. (2018). Investigating the effect and control of small hive beetle, aethina tumida (murray) on honeybee colonies in Ethiopia. International Journal of Research Studies in Biosciences (IJRSB), 6, 1-6.
Biosecurity measures	Aethinosis	Hive entrance modification	Pipe entrance + upper location	SHB infestation levels	reduction	positive		Africa	Ethiopia		whole year	1	1	1	1	1	1	1	1	1	1	1	1	Apis mellifera ssp.	na	32	bamboo pipe entrances with 2cm diameter, installed above the bottom board						2018	Gela, A., Bezabeh, A., & Negara, T. (2018). Investigating the effect and control of small hive beetle, aethina tumida (murray) on honeybee colonies in Ethiopia. International Journal of Research Studies in Biosciences (IJRSB), 6, 1-6.
Biosecurity measures	Aethinosis	Traps outside of hives	In front of the hive	SHB infestation levels	reduction	positive		Africa	Ethiopia		whole year	1	1	1	1	1	1	1	1	1	1	1	1	Apis mellifera ssp.	na	32	in front of the hive entrance, for larvae only						2018	Gela, A., Bezabeh, A., & Negara, T. (2018). Investigating the effect and control of small hive beetle, aethina tumida (murray) on honeybee colonies in Ethiopia. International Journal of Research Studies in Biosciences (IJRSB), 6, 1-6.
Biosecurity measures	Aethinosis	Colony management	Hive management	Colony strength	increase	positive		Africa	Ethiopia		whole year	1	1	1	1	1	1	1	1	1	1	1	1	Apis mellifera ssp.	na	32	supplementary feeding, regular hive cleaning, comb management						2018	Gela, A., Bezabeh, A., & Negara, T. (2018). Investigating the effect and control of small hive beetle, aethina tumida (murray) on honeybee colonies in Ethiopia. International Journal of Research Studies in Biosciences (IJRSB), 6, 1-6.
Biosecurity measures	Aethinosis	Colony management	Hive management	Honey yields	increase	positive		Africa	Ethiopia		whole year	1	1	1	1	1	1	1	1	1	1	1	1	Apis mellifera ssp.	na	32	supplementary feeding, regular hive cleaning, comb management						2018	Gela, A., Bezabeh, A., & Negara, T. (2018). Investigating the effect and control of small hive beetle, aethina tumida (murray) on honeybee colonies in Ethiopia. International Journal of Research Studies in Biosciences (IJRSB), 6, 1-6.
Biosecurity measures	Aethinosis	Hive entrance modification	Pipe entrance + upper location	Honey yields	increase	positive		Africa	Ethiopia		whole year	1	1	1	1	1	1	1	1	1	1	1	1	Apis mellifera ssp.	na	32	bamboo pipe entrances with 2cm diameter, installed above the bottom board						2018	Gela, A., Bezabeh, A., & Negara, T. (2018). Investigating the effect and control of small hive beetle, aethina tumida (murray) on honeybee colonies in Ethiopia. International Journal of Research Studies in Biosciences (IJRSB), 6, 1-6.
Biosecurity measures	Aethinosis	Traps outside of hives	In front of the hive	Honey yields	increase	positive		Africa	Ethiopia		whole year	1	1	1	1	1	1	1	1	1	1	1	1	Apis mellifera ssp.	na	32	in front of the hive entrance, for larvae only						2018	Gela, A., Bezabeh, A., & Negara, T. (2018). Investigating the effect and control of small hive beetle, aethina tumida (murray) on honeybee colonies in Ethiopia. International Journal of Research Studies in Biosciences (IJRSB), 6, 1-6.
Biosecurity measures	Aethinosis	In-hive traps	Baited trap	SHB infestation levels	reduction	positive	>90	North America	USA		November - February	1	1									1	1	Apis mellifera ssp.	2003-2004	10	baited traps on the hive bottom, effect on adult beetles						2014	Torto, B., Arbogast, R. T., Van Engelsdorp, D., Willms, S., Purcell, D., Boucias, D., ... & Teal, P. E. (2014). Trapping of Aethina tumida Murray (Coleoptera: Nitidulidae) from Apis mellifera L.(Hymenoptera: Apidae) colonies with an in-hive baited trap. Environmental entomology, 36(5), 1018-1024.
Biosecurity measures	Aethinosis	In-hive traps	Mineral oil	SHB infestation levels	reduction	positive moderate	>80	North America	Canada		May - June					1	1							Apis mellifera ligustica	2011	19	traps in the brood chamber	AJ's Beetle Eater					2015	Bernier, M., Fournier, V., Eccles, L., & Giovenazzo, P. (2015). Control of Aethina tumida (Coleoptera: Nitidulidae) using in-hive traps. The Canadian Entomologist, 147(1), 97-108.
Biosecurity measures	Aethinosis	In-hive traps	Coumaphos	SHB infestation levels	reduction	positive moderate	>80	North America	Canada		May - June					1	1							Apis mellifera ligustica	2011	19	traps in the brood chamber	Beetle Barn		0.1			2015	Bernier, M., Fournier, V., Eccles, L., & Giovenazzo, P. (2015). Control of Aethina tumida (Coleoptera: Nitidulidae) using in-hive traps. The Canadian Entomologist, 147(1), 97-108.
Biosecurity measures	Aethinosis	In-hive traps	Pitfall trap	Sensitive detection of SHB	increase	positive		North America	USA		July - April	1	1	1	1			1	1	1	1	1	1	Apis mellifera ssp.	2008-2009	9	trap on the hive bottom, detection of mature larvae						2012	Arbogast, R. T., Torto, B., Willms, S., Fombong, A. T., Duehl, A., & Teal, P. E. (2012). Estimating reproductive success of Aethina tumida (Coleoptera: Nitidulidae) in honey bee colonies by trapping emigrating larvae. Environmental Entomology, 41(1), 152-158.
Biosecurity measures	Aethinosis	In-hive traps	Pitfall trap	Sensitive detection of SHB	increase	positive		Africa	Kenya		whole year	1	1	1	1	1	1	1	1	1	1	1	1	Apis mellifera ssp.	2010-2011	3	trap on the hive bottom, detection of mature larvae						2012	Arbogast, R. T., Torto, B., Willms, S., Fombong, A. T., Duehl, A., & Teal, P. E. (2012). Estimating reproductive success of Aethina tumida (Coleoptera: Nitidulidae) in honey bee colonies by trapping emigrating larvae. Environmental Entomology, 41(1), 152-158.
Biosecurity measures	Aethinosis	"Soft" acaricides	Formic acid	SHB infestation levels	no effect	negative		North America	USA		June - September						1	1	1	1				Apis mellifera ligustica	2004	20		Nassenheider Professional	Evaporation	0.6	13 days	180ml	2011	Buchholz, S., Merkel, K., Spiewok, S., Imdorf, A., Pettis, J. S., Westervelt, D., ... & Neumann, P. (2011). Organic acids and thymol: unsuitable for alternative control of Aethina tumida (Coleoptera: Nitidulidae)?. Apidologie, 42, 349-363.
Biosecurity measures	Aethinosis	"Soft" acaricides	Formic acid	SHB infestation levels	no effect	negative		North America	USA		June - September						1	1	1	1				Apis mellifera ligustica	2004	20			Evaporation	0.85	13 hrs	20ml	2011	Buchholz, S., Merkel, K., Spiewok, S., Imdorf, A., Pettis, J. S., Westervelt, D., ... & Neumann, P. (2011). Organic acids and thymol: unsuitable for alternative control of Aethina tumida (Coleoptera: Nitidulidae)?. Apidologie, 42, 349-363.
Biosecurity measures	Aethinosis	"Soft" acaricides	Oxalic acid	SHB infestation levels	no effect	negative		North America	USA		June - September						1	1	1	1				Apis mellifera ligustica	2004	20		Varrox	Sublimation			2g	2011	Buchholz, S., Merkel, K., Spiewok, S., Imdorf, A., Pettis, J. S., Westervelt, D., ... & Neumann, P. (2011). Organic acids and thymol: unsuitable for alternative control of Aethina tumida (Coleoptera: Nitidulidae)?. Apidologie, 42, 349-363.
Biosecurity measures	Aethinosis	In-hive traps	Slaked lime	SHB infestation levels	reduction	positive low	40	Oceania	Australia		na													Apis mellifera ligustica	na	21	trap on the hive bottom, effect on adult beetles	Ca(OH)2					2009	Buchholz, S., Merkel, K., Spiewok, S., Pettis, J. S., Duncan, M., Spooner-Hart, R., ... & Neumann, P. (2009). Alternative control of Aethina tumida Murray (Coleoptera: Nitidulidae) with lime and diatomaceous earth. Apidologie, 40(5), 535-548.
Biosecurity measures	Aethinosis	In-hive traps	Diatomaceous earth	SHB infestation levels	reduction	positive moderate	57.9	Oceania	Australia		na													Apis mellifera ligustica	na	21	trap on the hive bottom, effect on adult beetles	FS 90.0s					2009	Buchholz, S., Merkel, K., Spiewok, S., Pettis, J. S., Duncan, M., Spooner-Hart, R., ... & Neumann, P. (2009). Alternative control of Aethina tumida Murray (Coleoptera: Nitidulidae) with lime and diatomaceous earth. Apidologie, 40(5), 535-548.
Biosecurity measures	Aethinosis	Hive entrance modification	Upper location	SHB infestation levels	no effect	negative		North America	USA		March - November			1	1	1	1	1	1	1	1	1		Apis mellifera ssp.	2002	16	upper hive entrance						2005	Hood, W. M., & Miller, G. A. (2005). Evaluation of an upper hive entrance for control of Aethina tumida (Coleoptera: Nitidulidae) in colonies of honey bees (Hymenoptera: Apidae). Journal of economic entomology, 98(6), 1791-1795.
Biosecurity measures	Aethinosis	Hive entrance modification	Upper location	Brood rearing	reduction	negative		North America	USA		March - November			1	1	1	1	1	1	1	1	1		Apis mellifera ssp.	2002	16	upper hive entrance						2005	Hood, W. M., & Miller, G. A. (2005). Evaluation of an upper hive entrance for control of Aethina tumida (Coleoptera: Nitidulidae) in colonies of honey bees (Hymenoptera: Apidae). Journal of economic entomology, 98(6), 1791-1795.
Biosecurity measures	Aethinosis	In-hive traps	Fipronil	SHB infestation levels	reduction	positive	100	Oceania	Australia		March - April			1	1									Apis mellifera ssp.	2011	30	cardboard traps on the hive bottom, effect on adult beetles	APITHOR					2012	Levot, G. W., & Somerville, D. (2012). Efficacy and safety of the insecticidal small hive beetle refuge trap APITHOR™ in bee hives. Australian Journal of Entomology, 51(3), 198-204.
Biosecurity measures	Aethinosis	In-hive traps	Fipronil	Residues in honey	no effect	positive		Oceania	Australia		November											1		Apis mellifera ssp.	2010	6	cardboard traps on the hive bottom, effect on adult beetles	APITHOR					2012	Levot, G. W., & Somerville, D. (2012). Efficacy and safety of the insecticidal small hive beetle refuge trap APITHOR™ in bee hives. Australian Journal of Entomology, 51(3), 198-204.
Biosecurity measures	Aethinosis	In-hive traps	Fipronil	Adverse effects on colony	no effect	positive		Oceania	Australia		November											1		Apis mellifera ssp.	2010	16	cardboard traps on the hive bottom, effect on adult beetles	APITHOR					2012	Levot, G. W., & Somerville, D. (2012). Efficacy and safety of the insecticidal small hive beetle refuge trap APITHOR™ in bee hives. Australian Journal of Entomology, 51(3), 198-204.
Biosecurity measures	Aethinosis	In-hive traps	Coumaphos	SHB infestation levels	reduction	positive moderate	53.29	Oceania	Australia		November											1		Apis mellifera ssp.	2005	30	cardboard or plastic traps on the hive bottom, effect on adult beetles	CheckMite+	Strips				2008	Neumann, P., & Hoffmann, D. (2008). Small hive beetle diagnosis and control in naturally infested honeybee colonies using bottom board traps and CheckMite+ strips. Journal of pest science, 81, 43-48.
Biosecurity measures	Aethinosis	Hive entrance modification	Pipe entrance	SHB infestation levels	uncertain effect	uncertain		North America	USA		March - May			1	1	1								Apis mellifera ssp.	2002	48	pipe entrance, different types						2003	Ellis Jr, J. D., Delaplane, K. S., Hepburn, R., & Elzen, P. J. (2003). Efficacy of modified hive entrances and a bottom screen device for controlling Aethina tumida (Coleoptera: Nitidulidae) infestations in Apis mellifera (Hymenoptera: Apidae) colonies. Journal of Economic Entomology, 96(6), 1647-1652.
Biosecurity measures	Aethinosis	Hive entrance modification	Pipe entrance	Colony strength	reduction	negative		North America	USA		March - May			1	1	1								Apis mellifera ssp.	2002	48	pipe entrance, different types						2003	Ellis Jr, J. D., Delaplane, K. S., Hepburn, R., & Elzen, P. J. (2003). Efficacy of modified hive entrances and a bottom screen device for controlling Aethina tumida (Coleoptera: Nitidulidae) infestations in Apis mellifera (Hymenoptera: Apidae) colonies. Journal of Economic Entomology, 96(6), 1647-1652.
Biosecurity measures	Aethinosis	In-hive traps	Fipronil	SHB infestation levels	reduction	positive	>95	Oceania	Australia		February - March		1	1										Apis mellifera ssp.	2005	20	cardboard traps on the hive bottom, effect on adult beetles						2008	Levot, G. W. (2008). Feasibility of in hive control of adult small hive beetles' Aethina tumida'Murray (Coleoptera: Nitidulidae) with an insecticide treated refuge trap. General and Applied Entomology: The Journal of the Entomological Society of New South Wales, 37, 21-25.
Biosecurity measures	Aethinosis	In-hive traps	Fipronil	Adverse effects on colony	increase	negative		Oceania	Australia		February - March		1	1										Apis mellifera ssp.	2005	20	negative effects when one trap got damaged, otherwise no observed negative effects						2008	Levot, G. W. (2008). Feasibility of in hive control of adult small hive beetles' Aethina tumida'Murray (Coleoptera: Nitidulidae) with an insecticide treated refuge trap. General and Applied Entomology: The Journal of the Entomological Society of New South Wales, 37, 21-25.
Biosecurity measures	Greater wax moth	Biotechnical methods	Trap + Bacillus thuringiensis	Comb damage grade	decrease	positive	>90	Asia	China		July - September							1	1	1				Apis cerana cerana	2023	45							2023	Han, B., Zhang, L., Geng, L., Jia, H., Wang, J., Ke, L., ... & Dai, P. (2023). Greater wax moth control in apiaries can be improved by combining Bacillus thuringiensis and entrapments. Nature Communications, 14(1), 7073.
Biosecurity measures	Chalkbrood	Breeding for resistance	Hygienic behaviour	Clinical recovery	increase	positive		North America	USA		whole year	1	1	1	1	1	1	1	1	1	1	1	1	Apis mellifera ligustica	1998-1999	36							2001	Spivak, M., & Reuter, G. S. (2001). Resistance to American foulbrood disease by honey bee colonies Apis mellifera bred for hygienic behavior. Apidologie, 32(6), 555-565.

## Sheet: Table overlay
Category	Themes	Sub-themes			Category	Themes	Sub-themes
(Leer)	(Leer)	(Leer)
	(Leer) Ergebnis
(Leer) Ergebnis
Good beekeeping practice	General apiary management	Colony management			Good beekeeping practice	General apiary management	Colony management
		Feeding and Watering					Feeding and Watering
		Hygiene					Hygiene
		Queen management					Queen management
	General apiary management Ergebnis
Good beekeeping practice Ergebnis					Good beekeeping practice Ergebnis
Biosecurity measures	Aethinosis	"Soft" acaricides			Biosecurity measures	Aethinosis	*"Soft" acaricides
		Breeding for resistance					Breeding for resistance
		Colony management					Colony management
		Hive entrance modification					Hive entrance modification
		In-hive traps					In-hive traps
		Traps outside of hives					Traps outside of hives
	Aethinosis Ergebnis
	AFB	Antibiotics				AFB	Antibiotics
		Biotechnical methods					Biotechnical methods
		Biotechnical methods + antibiotics					Biotechnical methods + antibiotics
		Breeding for resistance					Breeding for resistance
		Colony management					Colony management
		Laboratory testing					Laboratory testing
		Organic agents					Organic agents
		Stamping-out					Stamping-out
		Vaccination					Vaccination
	AFB Ergebnis
	Chalkbrood	Breeding for resistance				Chalkbrood	Breeding for resistance
	Chalkbrood Ergebnis
	EFB	Antibiotics				EFB	Antibiotics
		Biotechnical methods					Biotechnical methods
		Biotechnical methods + antibiotics					Biotechnical methods + antibiotics
	EFB Ergebnis
	Greater wax moth	Biotechnical methods				Greater wax moth	Biotechnical methods
	Greater wax moth Ergebnis
	Tropilaelapsis	"Hard" acaricides				Tropilaelapsis	"Hard" acaricides
		"Soft" acaricides					"Soft" acaricides
		Biotechnical methods					Biotechnical methods
		Breeding for resistance					Breeding for resistance
	Tropilaelapsis Ergebnis					Tropilaelapsis
	Varroosis	"Hard" acaricides				Varroosis	"Hard" acaricides
		"Soft" acaricides					"Soft" acaricides
		"Soft" acaricides + "hard" acaricides					"Soft" acaricides + "hard" acaricides
		Biotechnical methods					Biotechnical methods
		Biotechnical methods + "soft" acaricides					Biotechnical methods + "soft" acaricides
		Breeding for resistance					Breeding for resistance
		Colony management					Colony management
	Varroosis Ergebnis
Biosecurity measures Ergebnis					Biosecurity measures Ergebnis
Gesamtergebnis
					*organic substances used to combat mite infestations of honey bee colonies, such as organic acids etc.

## Sheet: Northern hemisphere
Category	Themes	Sub-themes	Practice	Parameter	Effect	Impact	Efficacy (%)	Continent	Country	Region	Season	Months	January	February	March	April	May	June	July	August	September	October	November	December	Species	Year	Number of colonies	Comment	Commercial Product	Mean of application	Concentration	No. of appl./length of application	Dosage	Publication year	Reference
												The sum of practices related to months	155	161	172	178	195	227	244	265	261	252	189	192
Good beekeeping practice	General apiary management	Colony management	Reusing equipment from dead colonies immediately	Annual losses	reduction	positive		North America	USA		whole year		1	1	1	1	1	1	1	1	1	1	1	1	Apis mellifera	2016-2019	140							2021	Kulhanek, K., Steinhauer, N., Wilkes, J., Wilson, M., Spivak, M., Sagili, R. R., ... & VanEngelsdorp, D. (2021). Survey-derived best management practices for backyard beekeepers improve colony health and reduce mortality. PLoS One, 16(1), e0245490.
Good beekeeping practice	General apiary management	Colony management	Starting new colonies from splits	Annual losses	reduction	positive		North America	USA		whole year		1	1	1	1	1	1	1	1	1	1	1	1	Apis mellifera	2016-2019	140							2021	Kulhanek, K., Steinhauer, N., Wilkes, J., Wilson, M., Spivak, M., Sagili, R. R., ... & VanEngelsdorp, D. (2021). Survey-derived best management practices for backyard beekeepers improve colony health and reduce mortality. PLoS One, 16(1), e0245490.
Good beekeeping practice	General apiary management	Colony management	Starting new colonies from splits	Number of colonies	increase	positive		North America	USA		whole year		1	1	1	1	1	1	1	1	1	1	1	1	Apis mellifera	2016-2019	140							2021	Kulhanek, K., Steinhauer, N., Wilkes, J., Wilson, M., Spivak, M., Sagili, R. R., ... & VanEngelsdorp, D. (2021). Survey-derived best management practices for backyard beekeepers improve colony health and reduce mortality. PLoS One, 16(1), e0245490.
Good beekeeping practice	General apiary management	Colony management	Starting new colonies from splits	Varroa infestation levels	reduction	positive		North America	USA		whole year		1	1	1	1	1	1	1	1	1	1	1	1	Apis mellifera	2016-2019	140							2021	Kulhanek, K., Steinhauer, N., Wilkes, J., Wilson, M., Spivak, M., Sagili, R. R., ... & VanEngelsdorp, D. (2021). Survey-derived best management practices for backyard beekeepers improve colony health and reduce mortality. PLoS One, 16(1), e0245490.
Good beekeeping practice	General apiary management	Colony management	Starting new colonies from splits	Virus levels (DWV)	reduction	positive		North America	USA		whole year		1	1	1	1	1	1	1	1	1	1	1	1	Apis mellifera	2016-2019	140							2021	Kulhanek, K., Steinhauer, N., Wilkes, J., Wilson, M., Spivak, M., Sagili, R. R., ... & VanEngelsdorp, D. (2021). Survey-derived best management practices for backyard beekeepers improve colony health and reduce mortality. PLoS One, 16(1), e0245490.
Good beekeeping practice	General apiary management	Colony management	Starting new colonies from splits	Virus levels (ABPV)	reduction	positive		North America	USA		whole year		1	1	1	1	1	1	1	1	1	1	1	1	Apis mellifera	2016-2019	140							2021	Kulhanek, K., Steinhauer, N., Wilkes, J., Wilson, M., Spivak, M., Sagili, R. R., ... & VanEngelsdorp, D. (2021). Survey-derived best management practices for backyard beekeepers improve colony health and reduce mortality. PLoS One, 16(1), e0245490.
Good beekeeping practice	General apiary management	Colony management	Starting new colonies by buying nucleus	Annual losses	reduction	positive		North America	USA		whole year		1	1	1	1	1	1	1	1	1	1	1	1	Apis mellifera	2016-2019	140							2021	Kulhanek, K., Steinhauer, N., Wilkes, J., Wilson, M., Spivak, M., Sagili, R. R., ... & VanEngelsdorp, D. (2021). Survey-derived best management practices for backyard beekeepers improve colony health and reduce mortality. PLoS One, 16(1), e0245490.
Good beekeeping practice	General apiary management	Colony management	Starting new colonies by buying nucleus	Number of colonies	increase	positive		North America	USA		whole year		1	1	1	1	1	1	1	1	1	1	1	1	Apis mellifera	2016-2019	140							2021	Kulhanek, K., Steinhauer, N., Wilkes, J., Wilson, M., Spivak, M., Sagili, R. R., ... & VanEngelsdorp, D. (2021). Survey-derived best management practices for backyard beekeepers improve colony health and reduce mortality. PLoS One, 16(1), e0245490.
Good beekeeping practice	General apiary management	Colony management	Starting new colonies by buying nucleus	Varroa infestation levels	reduction	positive		North America	USA		whole year		1	1	1	1	1	1	1	1	1	1	1	1	Apis mellifera	2016-2019	140							2021	Kulhanek, K., Steinhauer, N., Wilkes, J., Wilson, M., Spivak, M., Sagili, R. R., ... & VanEngelsdorp, D. (2021). Survey-derived best management practices for backyard beekeepers improve colony health and reduce mortality. PLoS One, 16(1), e0245490.
Good beekeeping practice	General apiary management	Colony management	Starting new colonies by buying nucleus	Virus levels (DWV)	reduction	positive		North America	USA		whole year		1	1	1	1	1	1	1	1	1	1	1	1	Apis mellifera	2016-2019	140							2021	Kulhanek, K., Steinhauer, N., Wilkes, J., Wilson, M., Spivak, M., Sagili, R. R., ... & VanEngelsdorp, D. (2021). Survey-derived best management practices for backyard beekeepers improve colony health and reduce mortality. PLoS One, 16(1), e0245490.
Good beekeeping practice	General apiary management	Colony management	Starting new colonies by buying nucleus	Virus levels (ABPV)	reduction	positive		North America	USA		whole year		1	1	1	1	1	1	1	1	1	1	1	1	Apis mellifera	2016-2019	140							2021	Kulhanek, K., Steinhauer, N., Wilkes, J., Wilson, M., Spivak, M., Sagili, R. R., ... & VanEngelsdorp, D. (2021). Survey-derived best management practices for backyard beekeepers improve colony health and reduce mortality. PLoS One, 16(1), e0245490.
Good beekeeping practice	General apiary management	Hygiene	Freezing old brood comb before reuse	Annual losses	reduction	positive		North America	USA		whole year		1	1	1	1	1	1	1	1	1	1	1	1	Apis mellifera	2016-2019	140							2021	Kulhanek, K., Steinhauer, N., Wilkes, J., Wilson, M., Spivak, M., Sagili, R. R., ... & VanEngelsdorp, D. (2021). Survey-derived best management practices for backyard beekeepers improve colony health and reduce mortality. PLoS One, 16(1), e0245490.
Good beekeeping practice	General apiary management	Hygiene	Freezing old brood comb before reuse	Number of colonies	increase	positive		North America	USA		whole year		1	1	1	1	1	1	1	1	1	1	1	1	Apis mellifera	2016-2019	140							2021	Kulhanek, K., Steinhauer, N., Wilkes, J., Wilson, M., Spivak, M., Sagili, R. R., ... & VanEngelsdorp, D. (2021). Survey-derived best management practices for backyard beekeepers improve colony health and reduce mortality. PLoS One, 16(1), e0245490.
Good beekeeping practice	General apiary management	Hygiene	Freezing old brood comb before reuse	Varroa infestation levels	reduction	positive		North America	USA		whole year		1	1	1	1	1	1	1	1	1	1	1	1	Apis mellifera	2016-2019	140							2021	Kulhanek, K., Steinhauer, N., Wilkes, J., Wilson, M., Spivak, M., Sagili, R. R., ... & VanEngelsdorp, D. (2021). Survey-derived best management practices for backyard beekeepers improve colony health and reduce mortality. PLoS One, 16(1), e0245490.
Good beekeeping practice	General apiary management	Hygiene	Freezing old brood comb before reuse	Virus levels (DWV)	reduction	positive		North America	USA		whole year		1	1	1	1	1	1	1	1	1	1	1	1	Apis mellifera	2016-2019	140							2021	Kulhanek, K., Steinhauer, N., Wilkes, J., Wilson, M., Spivak, M., Sagili, R. R., ... & VanEngelsdorp, D. (2021). Survey-derived best management practices for backyard beekeepers improve colony health and reduce mortality. PLoS One, 16(1), e0245490.
Good beekeeping practice	General apiary management	Hygiene	Freezing old brood comb before reuse	Virus levels (ABPV)	reduction	positive		North America	USA		whole year		1	1	1	1	1	1	1	1	1	1	1	1	Apis mellifera	2016-2019	140							2021	Kulhanek, K., Steinhauer, N., Wilkes, J., Wilson, M., Spivak, M., Sagili, R. R., ... & VanEngelsdorp, D. (2021). Survey-derived best management practices for backyard beekeepers improve colony health and reduce mortality. PLoS One, 16(1), e0245490.
Good beekeeping practice	General apiary management	Queen management	Annual queen replacement	Winter losses	reduction	positive		Europe	Germany	Central Europe	whole year		1	1	1	1	1	1	1	1	1	1	1	1	Apis mellifera	2004-2008	1200							2010	Genersch, E., Von Der Ohe, W., Kaatz, H., Schroeder, A., Otten, C., Büchler, R., ... & Rosenkranz, P. (2010). The German bee monitoring project: a long term study to understand periodically high winter losses of honey bee colonies. Apidologie, 41(3).
Good beekeeping practice	General apiary management	Queen management	Annual queen replacement	Brood rearing	increase	positive		Europe	Germany	Central Europe	whole year		1	1	1	1	1	1	1	1	1	1	1	1	Apis mellifera	2004-2008	1200							2010	Genersch, E., Von Der Ohe, W., Kaatz, H., Schroeder, A., Otten, C., Büchler, R., ... & Rosenkranz, P. (2010). The German bee monitoring project: a long term study to understand periodically high winter losses of honey bee colonies. Apidologie, 41(3).
Good beekeeping practice	General apiary management	Colony management	Wintering strong colonies	Winter losses	reduction	positive		Europe	Germany	Central Europe	whole year		1	1	1	1	1	1	1	1	1	1	1	1	Apis mellifera	2004-2008	1200							2010	Genersch, E., Von Der Ohe, W., Kaatz, H., Schroeder, A., Otten, C., Büchler, R., ... & Rosenkranz, P. (2010). The German bee monitoring project: a long term study to understand periodically high winter losses of honey bee colonies. Apidologie, 41(3).
Good beekeeping practice	General apiary management	Colony management	Low colony densities	Varroa infestation levels	reduction	positive		Europe	Germany	Central Europe	July - February		1	1					1	1	1	1	1	1	Apis mellifera	2011	28							2014	Frey, E., & Rosenkranz, P. (2014). Autumn invasion rates of Varroa destructor (Mesostigmata: Varroidae) into honey bee (Hymenoptera: Apidae) colonies and the resulting increase in mite populations. Journal of economic entomology, 107(2), 508-515.
Good beekeeping practice	General apiary management	Colony management	Low colony densities	Number of adult bees	increase	positive	three times more bees	Europe	Germany	Central Europe	July - February		1	1					1	1	1	1	1	1	Apis mellifera	2011	28							2014	Frey, E., & Rosenkranz, P. (2014). Autumn invasion rates of Varroa destructor (Mesostigmata: Varroidae) into honey bee (Hymenoptera: Apidae) colonies and the resulting increase in mite populations. Journal of economic entomology, 107(2), 508-515.
Good beekeeping practice	General apiary management	Queen management	Annual queen replacement	Varroa infestation levels	reduction	positive		Asia	Turkey		May-October						1	1	1	1	1	1			Apis mellifera caucasica	2004	30							2007	Akyol, E., Yeninar, H., Karatepe, M., Karatepe, B., & Özkök, D. (2007). Effects of queen ages on Varroa (Varroa destructor) infestation level in honey bee (Apis mellifera caucasica) colonies and colony performance. Italian Journal of Animal Science, 6(2), 143-149.
Good beekeeping practice	General apiary management	Queen management	Annual queen replacement	Number of adult bees	increase	positive		Asia	Turkey		May-October						1	1	1	1	1	1			Apis mellifera caucasica	2004	30							2007	Akyol, E., Yeninar, H., Karatepe, M., Karatepe, B., & Özkök, D. (2007). Effects of queen ages on Varroa (Varroa destructor) infestation level in honey bee (Apis mellifera caucasica) colonies and colony performance. Italian Journal of Animal Science, 6(2), 143-149.
Good beekeeping practice	General apiary management	Queen management	Annual queen replacement	Brood rearing	increase	positive		Asia	Turkey		May-October						1	1	1	1	1	1			Apis mellifera caucasica	2004	30							2007	Akyol, E., Yeninar, H., Karatepe, M., Karatepe, B., & Özkök, D. (2007). Effects of queen ages on Varroa (Varroa destructor) infestation level in honey bee (Apis mellifera caucasica) colonies and colony performance. Italian Journal of Animal Science, 6(2), 143-149.
Good beekeeping practice	General apiary management	Queen management	Annual queen replacement	Honey yields	increase	positive		Asia	Turkey		May-October						1	1	1	1	1	1			Apis mellifera caucasica	2004	30							2007	Akyol, E., Yeninar, H., Karatepe, M., Karatepe, B., & Özkök, D. (2007). Effects of queen ages on Varroa (Varroa destructor) infestation level in honey bee (Apis mellifera caucasica) colonies and colony performance. Italian Journal of Animal Science, 6(2), 143-149.
Good beekeeping practice	General apiary management	Colony management	Conventional operation	Winter losses	reduction	positive	78	North America	USA		whole year		1	1	1	1	1	1	1	1	1	1	1	1	Apis mellifera	2018-2021	288							2023	Underwood, R. M., Lawrence, B. L., Turley, N. E., Cambron-Kopco, L. D., Kietzman, P. M., Traver, B. E., & López-Uribe, M. M. (2023). A longitudinal experiment demonstrates that honey bee colonies managed organically are as healthy and productive as those managed conventionally. Scientific reports, 13(1), 6072.
Good beekeeping practice	General apiary management	Colony management	Organic operation	Winter losses	reduction	positive	78	North America	USA		whole year		1	1	1	1	1	1	1	1	1	1	1	1	Apis mellifera	2018-2021	288							2023	Underwood, R. M., Lawrence, B. L., Turley, N. E., Cambron-Kopco, L. D., Kietzman, P. M., Traver, B. E., & López-Uribe, M. M. (2023). A longitudinal experiment demonstrates that honey bee colonies managed organically are as healthy and productive as those managed conventionally. Scientific reports, 13(1), 6072.
Good beekeeping practice	General apiary management	Colony management	Chemical-free operation	Winter losses	increase	negative	30	North America	USA		whole year		1	1	1	1	1	1	1	1	1	1	1	1	Apis mellifera	2018-2021	288							2023	Underwood, R. M., Lawrence, B. L., Turley, N. E., Cambron-Kopco, L. D., Kietzman, P. M., Traver, B. E., & López-Uribe, M. M. (2023). A longitudinal experiment demonstrates that honey bee colonies managed organically are as healthy and productive as those managed conventionally. Scientific reports, 13(1), 6072.
Good beekeeping practice	General apiary management	Colony management	Conventional operation	Honey yields	increase	positive		North America	USA		whole year		1	1	1	1	1	1	1	1	1	1	1	1	Apis mellifera	2018-2021	288							2023	Underwood, R. M., Lawrence, B. L., Turley, N. E., Cambron-Kopco, L. D., Kietzman, P. M., Traver, B. E., & López-Uribe, M. M. (2023). A longitudinal experiment demonstrates that honey bee colonies managed organically are as healthy and productive as those managed conventionally. Scientific reports, 13(1), 6072.
Good beekeeping practice	General apiary management	Colony management	Organic operation	Honey yields	increase	positive		North America	USA		whole year		1	1	1	1	1	1	1	1	1	1	1	1	Apis mellifera	2018-2021	288							2023	Underwood, R. M., Lawrence, B. L., Turley, N. E., Cambron-Kopco, L. D., Kietzman, P. M., Traver, B. E., & López-Uribe, M. M. (2023). A longitudinal experiment demonstrates that honey bee colonies managed organically are as healthy and productive as those managed conventionally. Scientific reports, 13(1), 6072.
Good beekeeping practice	General apiary management	Colony management	Chemical-free operation	Honey yields	reduction	negative		North America	USA		whole year		1	1	1	1	1	1	1	1	1	1	1	1	Apis mellifera	2018-2021	288							2023	Underwood, R. M., Lawrence, B. L., Turley, N. E., Cambron-Kopco, L. D., Kietzman, P. M., Traver, B. E., & López-Uribe, M. M. (2023). A longitudinal experiment demonstrates that honey bee colonies managed organically are as healthy and productive as those managed conventionally. Scientific reports, 13(1), 6072.
Good beekeeping practice	General apiary management	Colony management	Conventional operation	Varroa infestation levels	reduction	positive		North America	USA		whole year		1	1	1	1	1	1	1	1	1	1	1	1	Apis mellifera	2018-2021	288							2023	Underwood, R. M., Lawrence, B. L., Turley, N. E., Cambron-Kopco, L. D., Kietzman, P. M., Traver, B. E., & López-Uribe, M. M. (2023). A longitudinal experiment demonstrates that honey bee colonies managed organically are as healthy and productive as those managed conventionally. Scientific reports, 13(1), 6072.
Good beekeeping practice	General apiary management	Colony management	Organic operation	Varroa infestation levels	reduction	positive		North America	USA		whole year		1	1	1	1	1	1	1	1	1	1	1	1	Apis mellifera	2018-2021	288							2023	Underwood, R. M., Lawrence, B. L., Turley, N. E., Cambron-Kopco, L. D., Kietzman, P. M., Traver, B. E., & López-Uribe, M. M. (2023). A longitudinal experiment demonstrates that honey bee colonies managed organically are as healthy and productive as those managed conventionally. Scientific reports, 13(1), 6072.
Good beekeeping practice	General apiary management	Colony management	Chemical-free operation	Varroa infestation levels	increase	negative		North America	USA		whole year		1	1	1	1	1	1	1	1	1	1	1	1	Apis mellifera	2018-2021	288							2023	Underwood, R. M., Lawrence, B. L., Turley, N. E., Cambron-Kopco, L. D., Kietzman, P. M., Traver, B. E., & López-Uribe, M. M. (2023). A longitudinal experiment demonstrates that honey bee colonies managed organically are as healthy and productive as those managed conventionally. Scientific reports, 13(1), 6072.
Good beekeeping practice	General apiary management	Colony management	Conventional operation	Virus levels (DWV)	reduction	positive		North America	USA		whole year		1	1	1	1	1	1	1	1	1	1	1	1	Apis mellifera	2018-2021	288							2023	Underwood, R. M., Lawrence, B. L., Turley, N. E., Cambron-Kopco, L. D., Kietzman, P. M., Traver, B. E., & López-Uribe, M. M. (2023). A longitudinal experiment demonstrates that honey bee colonies managed organically are as healthy and productive as those managed conventionally. Scientific reports, 13(1), 6072.
Good beekeeping practice	General apiary management	Colony management	Organic operation	Virus levels (DWV)	reduction	positive		North America	USA		whole year		1	1	1	1	1	1	1	1	1	1	1	1	Apis mellifera	2018-2021	288							2023	Underwood, R. M., Lawrence, B. L., Turley, N. E., Cambron-Kopco, L. D., Kietzman, P. M., Traver, B. E., & López-Uribe, M. M. (2023). A longitudinal experiment demonstrates that honey bee colonies managed organically are as healthy and productive as those managed conventionally. Scientific reports, 13(1), 6072.
Good beekeeping practice	General apiary management	Colony management	Chemical-free operation	Virus levels (DWV)	increase	negative		North America	USA		whole year		1	1	1	1	1	1	1	1	1	1	1	1	Apis mellifera	2018-2021	288							2023	Underwood, R. M., Lawrence, B. L., Turley, N. E., Cambron-Kopco, L. D., Kietzman, P. M., Traver, B. E., & López-Uribe, M. M. (2023). A longitudinal experiment demonstrates that honey bee colonies managed organically are as healthy and productive as those managed conventionally. Scientific reports, 13(1), 6072.
Good beekeeping practice	General apiary management	Colony management	Isolated hives in winter	In-hive temperatures	increase	positive		North America	USA		December - March		1	1	1									1	Apis mellifera carnica et ligustica	2020-2021	18	polyurethane hives						2021	Alburaki, M., & Corona, M. (2021). Polyurethane honey bee hives provide better winter insulation than wooden hives. Journal of Apicultural Research, 61(2), 190-196.
Good beekeeping practice	General apiary management	Colony management	Isolated hives in winter	In-hive humidity	reduction	positive		North America	USA		December - March		1	1	1									1	Apis mellifera carnica et ligustica	2020-2021	18	polyurethane hives						2021	Alburaki, M., & Corona, M. (2021). Polyurethane honey bee hives provide better winter insulation than wooden hives. Journal of Apicultural Research, 61(2), 190-196.
Good beekeeping practice	General apiary management	Colony management	Swarming + low colony densities	Varroa infestation levels	reduction	positive		North America	USA		na														Apis mellifera		12							2015	Seeley, T. D., & Smith, M. L. (2015). Crowding honeybee colonies in apiaries can increase their vulnerability to the deadly ectoparasite Varroa destructor. Apidologie, 46, 716-727.
Good beekeeping practice	General apiary management	Colony management	Swarming + low colony densities	Winter losses	reduction	positive		North America	USA		na														Apis mellifera		12							2015	Seeley, T. D., & Smith, M. L. (2015). Crowding honeybee colonies in apiaries can increase their vulnerability to the deadly ectoparasite Varroa destructor. Apidologie, 46, 716-727.
Good beekeeping practice	General apiary management	Queen management	Domestic queens	Winter losses	reduction	positive		North America	Canada		whole year		1	1	1	1	1	1	1	1	1	1	1	1	Apis mellifera	2017-2018	129							2023	Holmes, L. A., Ovinge, L. P., Kearns, J. D., Ibrahim, A., Wolf Veiga, P., Guarna, M. M., ... & Hoover, S. E. (2023). Queen quality, performance, and winter survival of imported and domestic honey bee queen stocks. Scientific Reports, 13(1), 17273.
Good beekeeping practice	General apiary management	Queen management	Imported queens	Winter losses	increase	negative		North America	Canada		whole year		1	1	1	1	1	1	1	1	1	1	1	1	Apis mellifera	2017-2018	129							2023	Holmes, L. A., Ovinge, L. P., Kearns, J. D., Ibrahim, A., Wolf Veiga, P., Guarna, M. M., ... & Hoover, S. E. (2023). Queen quality, performance, and winter survival of imported and domestic honey bee queen stocks. Scientific Reports, 13(1), 17273.
Good beekeeping practice	General apiary management	Queen management	Imported queens	Risk of chalkbrood	increase	negative		North America	Canada		whole year		1	1	1	1	1	1	1	1	1	1	1	1	Apis mellifera	2017-2018	129							2023	Holmes, L. A., Ovinge, L. P., Kearns, J. D., Ibrahim, A., Wolf Veiga, P., Guarna, M. M., ... & Hoover, S. E. (2023). Queen quality, performance, and winter survival of imported and domestic honey bee queen stocks. Scientific Reports, 13(1), 17273.
Good beekeeping practice	General apiary management	Colony management	Reusing combs from pesticide-contaminated deadouts	Queen cells	reduction	negative		North America	USA		whole year		1	1	1	1	1	1	1	1	1	1	1	1	Apis mellifera	2020-2022	104							2023	Tokach, R., Smart, A., & Wu-Smart, J. (2023). Re-using food resources from failed honey bee (Apis mellifera L.) colonies and their impact on colony queen rearing capacity. Scientific Reports, 13(1), 18127.
Good beekeeping practice	General apiary management	Colony management	Reusing combs from pesticide-contaminated deadouts	Successfull requeening	reduction	negative		North America	USA		whole year		1	1	1	1	1	1	1	1	1	1	1	1	Apis mellifera	2020-2022	104							2023	Tokach, R., Smart, A., & Wu-Smart, J. (2023). Re-using food resources from failed honey bee (Apis mellifera L.) colonies and their impact on colony queen rearing capacity. Scientific Reports, 13(1), 18127.
Good beekeeping practice	General apiary management	Colony management	Low colony densities	Varroa infestation levels	reduction	positive		North America	USA		July - November								1	1	1	1	1		Apis mellifera	2012	30	100m distance						2017	Nolan, M. P., & Delaplane, K. S. (2017). Distance between honey bee Apis mellifera colonies regulates populations of Varroa destructor at a landscape scale. Apidologie, 48, 8-16.
Good beekeeping practice	General apiary management	Queen management	Domestic queens	Winter losses	reduction	positive		Europe	Croatia	Central Europe	whole year		1	1	1	1	1	1	1	1	1	1	1	1	Apis mellifera carnica	2015-2017	60							2020	Kovačić, M., Puškadija, Z., Dražić, M. M., Uzunov, A., Meixner, M. D., & Büchler, R. (2020). Effects of selection and local adaptation on resilience and economic suitability in Apis mellifera carnica. Apidologie, 51, 1062-1073.
Good beekeeping practice	General apiary management	Queen management	Imported queens	Winter losses	increase	negative		Europe	Croatia	Central Europe	whole year		1	1	1	1	1	1	1	1	1	1	1	1	Apis mellifera carnica	2015-2017	60							2020	Kovačić, M., Puškadija, Z., Dražić, M. M., Uzunov, A., Meixner, M. D., & Büchler, R. (2020). Effects of selection and local adaptation on resilience and economic suitability in Apis mellifera carnica. Apidologie, 51, 1062-1073.
Good beekeeping practice	General apiary management	Queen management	Imported queens	Good behavioral traits	increase	positive		Europe	Croatia	Central Europe	whole year		1	1	1	1	1	1	1	1	1	1	1	1	Apis mellifera carnica	2015-2017	60							2020	Kovačić, M., Puškadija, Z., Dražić, M. M., Uzunov, A., Meixner, M. D., & Büchler, R. (2020). Effects of selection and local adaptation on resilience and economic suitability in Apis mellifera carnica. Apidologie, 51, 1062-1073.
Good beekeeping practice	General apiary management	Queen management	Domestic queens	Expression of varroa resistance traits	increase	positive		Europe	Croatia	Central Europe	whole year		1	1	1	1	1	1	1	1	1	1	1	1	Apis mellifera carnica	2015-2017	60							2020	Kovačić, M., Puškadija, Z., Dražić, M. M., Uzunov, A., Meixner, M. D., & Büchler, R. (2020). Effects of selection and local adaptation on resilience and economic suitability in Apis mellifera carnica. Apidologie, 51, 1062-1073.
Good beekeeping practice	General apiary management	Colony management	Reusing equipment from dead colonies immediately	Annual losses	reduction	positive	30	North America	USA		whole year		1	1	1	1	1	1	1	1	1	1	1	1	Apis mellifera	2016-2019	140							2023	Tubene, S., Kulhanek, K., Rennich, K., & vanEngelsdorp, D. (2023). Best Management Practices Increase Profitability of Small-Scale US Beekeeping Operations. Journal of Economic Entomology, 116(1), 47-55.
Good beekeeping practice	General apiary management	Colony management	Starting new colonies from splits	Annual losses	reduction	positive	30	North America	USA		whole year		1	1	1	1	1	1	1	1	1	1	1	1	Apis mellifera	2016-2019	140							2023	Tubene, S., Kulhanek, K., Rennich, K., & vanEngelsdorp, D. (2023). Best Management Practices Increase Profitability of Small-Scale US Beekeeping Operations. Journal of Economic Entomology, 116(1), 47-55.
Good beekeeping practice	General apiary management	Colony management	Starting new colonies by buying nucleus	Annual losses	reduction	positive	30	North America	USA		whole year		1	1	1	1	1	1	1	1	1	1	1	1	Apis mellifera	2016-2019	140							2023	Tubene, S., Kulhanek, K., Rennich, K., & vanEngelsdorp, D. (2023). Best Management Practices Increase Profitability of Small-Scale US Beekeeping Operations. Journal of Economic Entomology, 116(1), 47-55.
Good beekeeping practice	General apiary management	Hygiene	Freezing old brood comb before reuse	Annual losses	reduction	positive	30	North America	USA		whole year		1	1	1	1	1	1	1	1	1	1	1	1	Apis mellifera	2016-2019	140							2023	Tubene, S., Kulhanek, K., Rennich, K., & vanEngelsdorp, D. (2023). Best Management Practices Increase Profitability of Small-Scale US Beekeeping Operations. Journal of Economic Entomology, 116(1), 47-55.
Good beekeeping practice	General apiary management	Colony management	Reusing equipment from dead colonies immediately	Honey yields	increase	positive	45	North America	USA		whole year		1	1	1	1	1	1	1	1	1	1	1	1	Apis mellifera	2016-2019	140							2023	Tubene, S., Kulhanek, K., Rennich, K., & vanEngelsdorp, D. (2023). Best Management Practices Increase Profitability of Small-Scale US Beekeeping Operations. Journal of Economic Entomology, 116(1), 47-55.
Good beekeeping practice	General apiary management	Colony management	Starting new colonies from splits	Honey yields	increase	positive	45	North America	USA		whole year		1	1	1	1	1	1	1	1	1	1	1	1	Apis mellifera	2016-2019	140							2023	Tubene, S., Kulhanek, K., Rennich, K., & vanEngelsdorp, D. (2023). Best Management Practices Increase Profitability of Small-Scale US Beekeeping Operations. Journal of Economic Entomology, 116(1), 47-55.
Good beekeeping practice	General apiary management	Colony management	Starting new colonies by buying nucleus	Honey yields	increase	positive	45	North America	USA		whole year		1	1	1	1	1	1	1	1	1	1	1	1	Apis mellifera	2016-2019	140							2023	Tubene, S., Kulhanek, K., Rennich, K., & vanEngelsdorp, D. (2023). Best Management Practices Increase Profitability of Small-Scale US Beekeeping Operations. Journal of Economic Entomology, 116(1), 47-55.
Good beekeeping practice	General apiary management	Hygiene	Freezing old brood comb before reuse	Honey yields	increase	positive	45	North America	USA		whole year		1	1	1	1	1	1	1	1	1	1	1	1	Apis mellifera	2016-2019	140							2023	Tubene, S., Kulhanek, K., Rennich, K., & vanEngelsdorp, D. (2023). Best Management Practices Increase Profitability of Small-Scale US Beekeeping Operations. Journal of Economic Entomology, 116(1), 47-55.
Good beekeeping practice	General apiary management	Feeding and Watering	Natural forage	Winter losses	reduction	positive		North America	USA		November - February		1	1									1	1	Apis mellifera ligustica	2013-2014	40							2016	DeGrandi-Hoffman, G., Chen, Y., Rivera, R., Carroll, M., Chambers, M., Hidalgo, G., & de Jong, E. W. (2016). Honey bee colonies provided with natural forage have lower pathogen loads and higher overwinter survival than those fed protein supplements. Apidologie, 47, 186-196.
Good beekeeping practice	General apiary management	Feeding and Watering	Protein supplements	Winter losses	increase	negative		North America	USA		November - February		1	1									1	1	Apis mellifera ligustica	2013-2014	40							2016	DeGrandi-Hoffman, G., Chen, Y., Rivera, R., Carroll, M., Chambers, M., Hidalgo, G., & de Jong, E. W. (2016). Honey bee colonies provided with natural forage have lower pathogen loads and higher overwinter survival than those fed protein supplements. Apidologie, 47, 186-196.
Good beekeeping practice	General apiary management	Feeding and Watering	Natural forage	Queen losses	reduction	positive		North America	USA		November - February		1	1									1	1	Apis mellifera ligustica	2013-2014	40							2016	DeGrandi-Hoffman, G., Chen, Y., Rivera, R., Carroll, M., Chambers, M., Hidalgo, G., & de Jong, E. W. (2016). Honey bee colonies provided with natural forage have lower pathogen loads and higher overwinter survival than those fed protein supplements. Apidologie, 47, 186-196.
Good beekeeping practice	General apiary management	Feeding and Watering	Protein supplements	Queen losses	increase	negative		North America	USA		November - February		1	1									1	1	Apis mellifera ligustica	2013-2014	40							2016	DeGrandi-Hoffman, G., Chen, Y., Rivera, R., Carroll, M., Chambers, M., Hidalgo, G., & de Jong, E. W. (2016). Honey bee colonies provided with natural forage have lower pathogen loads and higher overwinter survival than those fed protein supplements. Apidologie, 47, 186-196.
Good beekeeping practice	General apiary management	Feeding and Watering	Natural forage	Virus levels (BQCV)	reduction	positive		North America	USA		November - February		1	1									1	1	Apis mellifera ligustica	2013-2014	40							2016	DeGrandi-Hoffman, G., Chen, Y., Rivera, R., Carroll, M., Chambers, M., Hidalgo, G., & de Jong, E. W. (2016). Honey bee colonies provided with natural forage have lower pathogen loads and higher overwinter survival than those fed protein supplements. Apidologie, 47, 186-196.
Good beekeeping practice	General apiary management	Feeding and Watering	Protein supplements	Virus levels (BQCV)	increase	negative		North America	USA		November - February		1	1									1	1	Apis mellifera ligustica	2013-2014	40							2016	DeGrandi-Hoffman, G., Chen, Y., Rivera, R., Carroll, M., Chambers, M., Hidalgo, G., & de Jong, E. W. (2016). Honey bee colonies provided with natural forage have lower pathogen loads and higher overwinter survival than those fed protein supplements. Apidologie, 47, 186-196.
Good beekeeping practice	General apiary management	Feeding and Watering	Natural forage	Nosema infestation levels	reduction	positive		North America	USA		November - February		1	1									1	1	Apis mellifera ligustica	2013-2014	40							2016	DeGrandi-Hoffman, G., Chen, Y., Rivera, R., Carroll, M., Chambers, M., Hidalgo, G., & de Jong, E. W. (2016). Honey bee colonies provided with natural forage have lower pathogen loads and higher overwinter survival than those fed protein supplements. Apidologie, 47, 186-196.
Good beekeeping practice	General apiary management	Feeding and Watering	Protein supplements	Nosema infestation levels	increase	negative		North America	USA		November - February		1	1									1	1	Apis mellifera ligustica	2013-2014	40							2016	DeGrandi-Hoffman, G., Chen, Y., Rivera, R., Carroll, M., Chambers, M., Hidalgo, G., & de Jong, E. W. (2016). Honey bee colonies provided with natural forage have lower pathogen loads and higher overwinter survival than those fed protein supplements. Apidologie, 47, 186-196.
Good beekeeping practice	General apiary management	Feeding and Watering	Agricultural forage	Number of adult bees	reduction	negative		North America	USA		whole year		1	1	1	1	1	1	1	1	1	1	1	1	Apis mellifera carnica	2014-2015	160							2019	Ricigliano, V. A., Mott, B. M., Maes, P. W., Floyd, A. S., Fitz, W., Copeland, D. C., ... & Anderson, K. E. (2019). Honey bee colony performance and health are enhanced by apiary proximity to US Conservation Reserve Program (CRP) lands. Scientific reports, 9(1), 4894.
Good beekeeping practice	General apiary management	Feeding and Watering	Natural forage	Number of adult bees	increase	positive		North America	USA		whole year		1	1	1	1	1	1	1	1	1	1	1	1	Apis mellifera carnica	2014-2015	160							2019	Ricigliano, V. A., Mott, B. M., Maes, P. W., Floyd, A. S., Fitz, W., Copeland, D. C., ... & Anderson, K. E. (2019). Honey bee colony performance and health are enhanced by apiary proximity to US Conservation Reserve Program (CRP) lands. Scientific reports, 9(1), 4894.
Good beekeeping practice	General apiary management	Feeding and Watering	Agricultural forage	Brood rearing	reduction	negative		North America	USA		whole year		1	1	1	1	1	1	1	1	1	1	1	1	Apis mellifera carnica	2014-2015	160							2019	Ricigliano, V. A., Mott, B. M., Maes, P. W., Floyd, A. S., Fitz, W., Copeland, D. C., ... & Anderson, K. E. (2019). Honey bee colony performance and health are enhanced by apiary proximity to US Conservation Reserve Program (CRP) lands. Scientific reports, 9(1), 4894.
Good beekeeping practice	General apiary management	Feeding and Watering	Natural forage	Brood rearing	increase	positive		North America	USA		whole year		1	1	1	1	1	1	1	1	1	1	1	1	Apis mellifera carnica	2014-2015	160							2019	Ricigliano, V. A., Mott, B. M., Maes, P. W., Floyd, A. S., Fitz, W., Copeland, D. C., ... & Anderson, K. E. (2019). Honey bee colony performance and health are enhanced by apiary proximity to US Conservation Reserve Program (CRP) lands. Scientific reports, 9(1), 4894.
Good beekeeping practice	General apiary management	Feeding and Watering	Agricultural forage	Varroa infestation levels	no effect	no impact		North America	USA		whole year		1	1	1	1	1	1	1	1	1	1	1	1	Apis mellifera carnica	2014-2015	160							2019	Ricigliano, V. A., Mott, B. M., Maes, P. W., Floyd, A. S., Fitz, W., Copeland, D. C., ... & Anderson, K. E. (2019). Honey bee colony performance and health are enhanced by apiary proximity to US Conservation Reserve Program (CRP) lands. Scientific reports, 9(1), 4894.
Good beekeeping practice	General apiary management	Feeding and Watering	Natural forage	Varroa infestation levels	no effect	no impact		North America	USA		whole year		1	1	1	1	1	1	1	1	1	1	1	1	Apis mellifera carnica	2014-2015	160							2019	Ricigliano, V. A., Mott, B. M., Maes, P. W., Floyd, A. S., Fitz, W., Copeland, D. C., ... & Anderson, K. E. (2019). Honey bee colony performance and health are enhanced by apiary proximity to US Conservation Reserve Program (CRP) lands. Scientific reports, 9(1), 4894.
Good beekeeping practice	General apiary management	Feeding and Watering	Agricultural forage	Virus levels (DWV)	no effect	no impact		North America	USA		whole year		1	1	1	1	1	1	1	1	1	1	1	1	Apis mellifera carnica	2014-2015	160							2019	Ricigliano, V. A., Mott, B. M., Maes, P. W., Floyd, A. S., Fitz, W., Copeland, D. C., ... & Anderson, K. E. (2019). Honey bee colony performance and health are enhanced by apiary proximity to US Conservation Reserve Program (CRP) lands. Scientific reports, 9(1), 4894.
Good beekeeping practice	General apiary management	Feeding and Watering	Natural forage	Virus levels (DWV)	no effect	no impact		North America	USA		whole year		1	1	1	1	1	1	1	1	1	1	1	1	Apis mellifera carnica	2014-2015	160							2019	Ricigliano, V. A., Mott, B. M., Maes, P. W., Floyd, A. S., Fitz, W., Copeland, D. C., ... & Anderson, K. E. (2019). Honey bee colony performance and health are enhanced by apiary proximity to US Conservation Reserve Program (CRP) lands. Scientific reports, 9(1), 4894.
Good beekeeping practice	General apiary management	Feeding and Watering	Natural forage	Number of adult bees	increase	positive		North America	USA		whole year		1	1	1	1	1	1	1	1	1	1	1	1	Apis mellifera carnica	2014-2016	240							2017	Meikle, W. G., Weiss, M., Maes, P. W., Fitz, W., Snyder, L. A., Sheehan, T., ... & Anderson, K. E. (2017). Internal hive temperature as a means of monitoring honey bee colony health in a migratory beekeeping operation before and during winter. Apidologie, 48(5), 666-680.
Good beekeeping practice	General apiary management	Feeding and Watering	Natural forage	Brood rearing	increase	positive		North America	USA		whole year		1	1	1	1	1	1	1	1	1	1	1	1	Apis mellifera carnica	2014-2016	240							2017	Meikle, W. G., Weiss, M., Maes, P. W., Fitz, W., Snyder, L. A., Sheehan, T., ... & Anderson, K. E. (2017). Internal hive temperature as a means of monitoring honey bee colony health in a migratory beekeeping operation before and during winter. Apidologie, 48(5), 666-680.
Good beekeeping practice	General apiary management	Feeding and Watering	Natural forage	In-hive temperatures	increase	positive		North America	USA		whole year		1	1	1	1	1	1	1	1	1	1	1	1	Apis mellifera carnica	2014-2016	240							2017	Meikle, W. G., Weiss, M., Maes, P. W., Fitz, W., Snyder, L. A., Sheehan, T., ... & Anderson, K. E. (2017). Internal hive temperature as a means of monitoring honey bee colony health in a migratory beekeeping operation before and during winter. Apidologie, 48(5), 666-680.
Good beekeeping practice	General apiary management	Feeding and Watering	Agricultural forage	Number of adult bees	reduction	negative		North America	USA		whole year		1	1	1	1	1	1	1	1	1	1	1	1	Apis mellifera carnica	2014-2016	240							2017	Meikle, W. G., Weiss, M., Maes, P. W., Fitz, W., Snyder, L. A., Sheehan, T., ... & Anderson, K. E. (2017). Internal hive temperature as a means of monitoring honey bee colony health in a migratory beekeeping operation before and during winter. Apidologie, 48(5), 666-680.
Good beekeeping practice	General apiary management	Feeding and Watering	Agricultural forage	Brood rearing	reduction	negative		North America	USA		whole year		1	1	1	1	1	1	1	1	1	1	1	1	Apis mellifera carnica	2014-2016	240							2017	Meikle, W. G., Weiss, M., Maes, P. W., Fitz, W., Snyder, L. A., Sheehan, T., ... & Anderson, K. E. (2017). Internal hive temperature as a means of monitoring honey bee colony health in a migratory beekeeping operation before and during winter. Apidologie, 48(5), 666-680.
Good beekeeping practice	General apiary management	Feeding and Watering	Agricultural forage	In-hive temperatures	reduction	negative		North America	USA		whole year		1	1	1	1	1	1	1	1	1	1	1	1	Apis mellifera carnica	2014-2016	240							2017	Meikle, W. G., Weiss, M., Maes, P. W., Fitz, W., Snyder, L. A., Sheehan, T., ... & Anderson, K. E. (2017). Internal hive temperature as a means of monitoring honey bee colony health in a migratory beekeeping operation before and during winter. Apidologie, 48(5), 666-680.
Good beekeeping practice	General apiary management	Feeding and Watering	Agricultural forage	In-hive temperature variability	increase	negative		North America	USA		whole year		1	1	1	1	1	1	1	1	1	1	1	1	Apis mellifera carnica	2014-2016	240							2017	Meikle, W. G., Weiss, M., Maes, P. W., Fitz, W., Snyder, L. A., Sheehan, T., ... & Anderson, K. E. (2017). Internal hive temperature as a means of monitoring honey bee colony health in a migratory beekeeping operation before and during winter. Apidologie, 48(5), 666-680.
Good beekeeping practice	General apiary management	Colony management	Long-distance transportation of small colonies	In-hive temperatures	reduction	negative		North America	USA		October											1			Apis mellifera	2012	10							2019	Melicher, D., Wilson, E. S., Bowsher, J. H., Peterson, S. S., Yocum, G. D., & Rinehart, J. P. (2019). Long-distance transportation causes temperature stress in the honey bee, Apis mellifera (Hymenoptera: Apidae). Environmental entomology, 48(3), 691-701.
Good beekeeping practice	General apiary management	Colony management	Long-distance transportation of small colonies	Annual losses	increase	negative		North America	USA		October											1			Apis mellifera	2012	10							2019	Melicher, D., Wilson, E. S., Bowsher, J. H., Peterson, S. S., Yocum, G. D., & Rinehart, J. P. (2019). Long-distance transportation causes temperature stress in the honey bee, Apis mellifera (Hymenoptera: Apidae). Environmental entomology, 48(3), 691-701.
Good beekeeping practice	General apiary management	Colony management	Isolated hives in summer	Honey yields	increase	positive		Asia	Saudi Arabia		summer							1	1	1					Apis mellifera carnica et yementica	na	40							2013	Abou-Shaara, H. F., Al-Ghamdi, A. A., & Mohamed, A. A. (2013). Honey bee colonies performance enhance by newly modified beehives. Journal of Apicultural Science, 57(2), 45-57.
Good beekeeping practice	General apiary management	Feeding and Watering	Sugar syrup	Brood rearing	increase	positive		North America	USA		winter		1	1									1	1	Apis mellifera	2008-2009	10							2013	Sammataro, D., & Weiss, M. (2013). Comparison of productivity of colonies of honey bees, Apis mellifera, supplemented with sucrose or high fructose corn syrup. Journal of insect science, 13(1), 19.
Good beekeeping practice	General apiary management	Feeding and Watering	High fructose corn syrup	Brood rearing	increase	positive		North America	USA		winter		1	1									1	1	Apis mellifera	2008-2009	10							2013	Sammataro, D., & Weiss, M. (2013). Comparison of productivity of colonies of honey bees, Apis mellifera, supplemented with sucrose or high fructose corn syrup. Journal of insect science, 13(1), 19.
Good beekeeping practice	General apiary management	Feeding and Watering	Pollen supplementation	Colony strength	no effect	no impact		North America	USA		summer (June-July)							1	1						Apis mellifera	2015	75							2019	Mortensen, A. N., Jack, C. J., Bustamante, T. A., Schmehl, D. R., & Ellis, J. D. (2019). Effects of supplemental pollen feeding on honey bee (Hymenoptera: Apidae) colony strength and Nosema spp. infection. Journal of Economic Entomology, 112(1), 60-66.
Good beekeeping practice	General apiary management	Feeding and Watering	Protein supplements	Colony strength	no effect	no impact		North America	USA		summer (June-July)							1	1						Apis mellifera	2015	75							2019	Mortensen, A. N., Jack, C. J., Bustamante, T. A., Schmehl, D. R., & Ellis, J. D. (2019). Effects of supplemental pollen feeding on honey bee (Hymenoptera: Apidae) colony strength and Nosema spp. infection. Journal of Economic Entomology, 112(1), 60-66.
Good beekeeping practice	General apiary management	Feeding and Watering	Pollen supplementation	Nosema infestation levels	no effect	no impact		North America	USA		summer (June-July)							1	1						Apis mellifera	2015	75							2019	Mortensen, A. N., Jack, C. J., Bustamante, T. A., Schmehl, D. R., & Ellis, J. D. (2019). Effects of supplemental pollen feeding on honey bee (Hymenoptera: Apidae) colony strength and Nosema spp. infection. Journal of Economic Entomology, 112(1), 60-66.
Good beekeeping practice	General apiary management	Feeding and Watering	Protein supplements	Nosema infestation levels	no effect	no impact		North America	USA		summer (June-July)							1	1						Apis mellifera	2015	75							2019	Mortensen, A. N., Jack, C. J., Bustamante, T. A., Schmehl, D. R., & Ellis, J. D. (2019). Effects of supplemental pollen feeding on honey bee (Hymenoptera: Apidae) colony strength and Nosema spp. infection. Journal of Economic Entomology, 112(1), 60-66.
Good beekeeping practice	General apiary management	Queen management	Young queens	Brood rearing	increase	positive		North America	USA		whole year		1	1	1	1	1	1	1	1	1	1	1	1	Apis mellifera ligustica	2016-2017	252							2018	Ricigliano, V. A., Mott, B. M., Floyd, A. S., Copeland, D. C., Carroll, M. J., & Anderson, K. E. (2018). Honey bees overwintering in a southern climate: longitudinal effects of nutrition and queen age on colony-level molecular physiology and performance. Scientific Reports, 8(1), 10475.
Good beekeeping practice	General apiary management	Feeding and Watering	Pollen supplementation	Brood rearing	increase	positive		Asia	Turkey		September-February		1	1							1	1	1	1	Apis mellifera	2020-2021	48	best results for Papaver somniferum pollen						2022	Topal, E., Mărgăoan, R., Bay, V., Takma, Ç., Yücel, B., Oskay, D., ... & Kösoğlu, M. (2022). The effect of supplementary feeding with different pollens in autumn on colony development under natural environment and in vitro lifespan of honey bees. Insects, 13(7), 588.
Good beekeeping practice	General apiary management	Feeding and Watering	Pollen supplementation	Number of adult bees	increase	positive		Asia	Turkey		September-February		1	1							1	1	1	1	Apis mellifera	2020-2021	48	best results for Papaver somniferum pollen						2022	Topal, E., Mărgăoan, R., Bay, V., Takma, Ç., Yücel, B., Oskay, D., ... & Kösoğlu, M. (2022). The effect of supplementary feeding with different pollens in autumn on colony development under natural environment and in vitro lifespan of honey bees. Insects, 13(7), 588.
Good beekeeping practice	General apiary management	Feeding and Watering	Pollen supplementation	Winter losses	reduction	positive		Asia	Turkey		September-February		1	1							1	1	1	1	Apis mellifera	2020-2021	48	best results for Papaver somniferum pollen						2022	Topal, E., Mărgăoan, R., Bay, V., Takma, Ç., Yücel, B., Oskay, D., ... & Kösoğlu, M. (2022). The effect of supplementary feeding with different pollens in autumn on colony development under natural environment and in vitro lifespan of honey bees. Insects, 13(7), 588.
Good beekeeping practice	General apiary management	Colony management	Low colony densities	Winter losses	reduction	positive		North America	USA		whole year		1	1	1	1	1	1	1	1	1	1	1	1	Apis mellifera	2015-2016	48							2019	Dynes, T. L., Berry, J. A., Delaplane, K. S., Brosi, B. J., & de Roode, J. C. (2019). Reduced density and visually complex apiaries reduce parasite load and promote honey production and overwintering survival in honey bees. PLoS One, 14(5), e0216286.
[truncated: 497 more rows]

## Sheet: Southern hemisphere
Category	Themes	Sub-themes	Practice	Parameter	Effect	Impact	Efficacy (%)	Continent	Country	Region	Season		January	February	March	April	May	June	July	August	September	October	November	December	Species	Year	Number of colonies	Comment	Commercial Product	Mean of application	Concentration	No. of appl./length of application	Dosage	Publication year	Reference
[truncated: 46 more rows]

[truncated: 3 more sheets: Aethinosis, Tropilaelapsis, Other Tables]
